# Supplementary material for: An APEX2-based proximity-dependent biotinylation assay with temporal specificity to study protein interactions during autophagy in the yeast Saccharomyces cerevisiae
Source: Autophagy. 2024 Jul 3;20(10):2323–37. doi: 10.1080/15548627.2024.2366749 (PMC11423678; doi:10.1080/15548627.2024.2366749)
Supplement: Supplemental Material [file KAUP_A_2366749_SM8137.zip]

Archive with 13 entries (13 files):
- Information_S1.doc
- Information_S1.pdf
- Information_S2.doc
- Information_S2.pdf
- Table_S1.xlsx
- Table_S2.docx
- Table_S2.pdf
- Table_S3.docx
- Table_S3.pdf
- Table_S4.docx
- Table_S4.pdf
- Table_S5.docx
- Table_S5.pdf
