# Supplementary material for: An APEX2-based proximity-dependent biotinylation assay with temporal specificity to study protein interactions during autophagy in the yeast Saccharomyces cerevisiae
Source: Autophagy. 2024 Jul 3;20(10):2323–37. doi: 10.1080/15548627.2024.2366749 (PMC11423678; doi:10.1080/15548627.2024.2366749)
Supplement: Supplemental Material [file KAUP_A_2366749_SM8137.zip › Table_S1.xlsx]

## Sheet: 20230807_supp_with_peptides_ren
Supplemental Table S1: APEX2-MS analyses of Atg8 and Atg9 interactomes. Shown are the log2 transformed and median normalized protein intensities for all replicates and statistical analysis output. Samples were grouped per timepoints and values were imputed in the negative controls when missing. Statistical analysis was only performed for a given timepoint when a protein was identified and quantif…
index	Protein Groups	Genes	Protein Descriptions	Protein Names	Protein Accession	APEX2-Atg8 0min 1	APEX2-Atg8 0min 2	APEX2-Atg8 0min 3	APEX2-Atg8 0min 4	APEX2-Atg8 60min 1	APEX2-Atg8 60min 2	APEX2-Atg8 60min 3	APEX2-Atg8 60min 4	APEX2-Atg9 0min 1	APEX2-Atg9 0min 2	APEX2-Atg9 0min 3	APEX2-Atg9 0min 4	APEX2-Atg9 60min 1	APEX2-Atg9 60min 2	APEX2-Atg9 60min 3	APEX2-Atg9 60min 4	APEX2-Atg8 neg. control 0min 1	APEX2-Atg8 neg. control 0min 2	APEX2-Atg8 neg. control 0min 3	APEX2-Atg8 neg. control 0min 4	APEX2-Atg8 neg. control 60min 1	APEX2-Atg8 neg. control 60min 2	APEX2-Atg8 neg. control 60min 3	APEX2-Atg8 neg. control 60min 4	APEX2-Atg9 neg. control 0min 1	APEX2-Atg9 neg. control 0min 2	APEX2-Atg9 neg. control 0min 3	APEX2-Atg9 neg. control 0min 4	APEX2-Atg9 neg. control 60min 1	APEX2-Atg9 neg. control 60min 2	APEX2-Atg9 neg. control 60min 3	APEX2-Atg9 neg. control 60min 4	APEX2-Atg8 0min Exp - mean control	APEX2-Atg8 0min Exp - mean experiment	APEX2-Atg8 0min Exp - mean difference	APEX2-Atg8 0min Exp - p-value	APEX2-Atg8 0min Exp - bh corrected	APEX2-Atg8 60min Exp - mean control	APEX2-Atg8 60min Exp - mean experiment	APEX2-Atg8 60min Exp - mean difference	APEX2-Atg8 60min Exp - p-value	APEX2-Atg8 60min Exp - bh corrected	APEX2-Atg9 0min Exp - mean control	APEX2-Atg9 0min Exp - mean experiment
0	A5Z2X5	YPR010C-A	UPF0495 protein YPR010C-A	YP010_YEAST	A5Z2X5									2.24967	1.95503	-0.320223	-1.83979		2.01978	-2.68627	-2.02596	-2.03999	-1.00251	-0.652541	-2.2214	-3.50635	-0.992827	-2.20081	-1.83655	-2.04578	-1.22293	-0.565327	-1.737	-2.01605	-2.62234	1.11635	-2.00899											-1.39276	0.511173
1	O13297	CET1	mRNA-capping enzyme subunit beta	CET1_YEAST	O13297		-0.573799			-0.700975	-3.03066	-2.46853		0.40711	0.177387	-0.252345	-0.698701	-0.960799	-0.422533	-0.98775	-0.813802	-1.96587	-2.88474	-1.14472	-2.2809	-1.74681	-1.20909	-2.58023	-1.87884	-0.00153131	-0.33627	-0.616441	-0.397827	-0.024404	0.695821	0.613129	0.105109						-1.85374	-2.06672	-0.212983	0.765276	0.84932	-0.338018	-0.091637
2	O13516	RPS9A	40S ribosomal protein S9-A	RS9A_YEAST	O13516										-5.32402	-5.65038			-3.39476	-2.39913	-2.92854	-2.44784	-1.27602	-1.40914	-1.41341	-2.73296	-1.63957	-2.15221	-2.09492	-2.10623	-2.86632	-0.273589	-1.33679	-0.888859	-0.799789	-4.34629	-11.6262
3	O13525	COQ4	Ubiquinone biosynthesis protein COQ4, mitochondrial	COQ4_YEAST	O13525		-1.15811		-1.01806		-1.27236			-1.33517	-1.56656	-2.19001	-1.91482	-3.2536	-2.09313	-2.52433	-2.73602	-1.42677	-2.3828	-3.13676	-2.76599	-1.97387	-1.75859	-1.90384	-1.55322	-1.08254	-1.70298	-1.55585	-1.27768	-0.907188	-0.579015	-1.1922	-1.195											-1.40476	-1.75164
4	O13563	RPN13	26S proteasome regulatory subunit RPN13	RPN13_YEAST	O13563				-0.993356					-2.37792	0.249335	0.783827	0.652111	0.712358	-0.342199	-0.00267968	-0.324058	-2.65353	-1.81427	-2.86994	-1.0867	-1.16922	-1.04454	-2.12476	-1.85039	-1.23695	0.566252	0.0804575	0.72505	0.0518129	-0.118505	-0.466388	0.950283											0.033703	-0.173163
5	O13585	YPR089W	Dilute domain-containing protein YPR089W	YP089_YEAST	O13585				-2.20908	-2.61861		-0.813044		-0.286163	0.892594	0.337267	-2.43704		-0.347299	-0.832589	-3.50129	-4.12847	-2.12244	-0.961841	-1.61904	-3.19284	-1.93535	-1.91352	-2.63328	2.24899	1.75267	1.18383	0.344562	1.28982	0.180837	1.09538	0.504195											1.38251	-0.373335
6	O14455	RPL36B	60S ribosomal protein L36-B	RL36B_YEAST	O14455	-0.701058	1.64743	1.09406	1.09803	1.87913	1.02995	-0.323966	1.12316	2.99494	2.87323	2.51195	2.16191	2.46636	2.81022	2.39303	1.72802	0.0906618	1.10253	1.49461	-0.324112	0.982445	1.96046	1.50796	-0.569149	6.03379	6.14019	5.60459	5.12958	5.52112	5.74175	4.77746	4.98228	0.590923	0.784615	0.193692	0.780753	0.882981	0.97043	0.927069	-0.0433607	0.953708	0.976638	5.72704	2.63551
7	O14467	MBF1	Multiprotein-bridging factor 1	MBF1_YEAST	O14467	1.23002	0.956225	0.793461	2.14738	-0.954423	0.971025	0.950872	1.27707	1.80384	2.35054	2.68977	2.35189	1.48845	2.17843	2.42388	2.31569	-6.22198	-1.85524	-2.43039	-2.29422	-1.17229	-2.25059	-1.89159	-1.27829	2.70329	0.931521	1.24121	2.0125	1.17006	-0.0636527	-0.908976	1.47774	-3.20046	1.28177	4.48223	0.00547737	0.105011	-1.64819	0.561137	2.20933	0.00828441	0.0609321	1.72213	2.29901
8	O43137	YBR085C-A	Uncharacterized protein YBR085C-A	YB085_YEAST	O43137	0.217418	1.85132	2.03611	1.86045		-1.34113	1.62182	-0.803456	-1.20109	2.49973	2.84525	3.36455	-0.643013	2.1409	2.44411	2.37677	0.15349	-1.44621	-2.90851	2.01734	-1.4514	-3.35744	-2.2264	-1.32798	-3.76074	0.873531	-1.39199	0.894104	-0.611576	-1.71323	-3.29247	0.0491767	-0.545971	1.49132	2.0373	0.124565	0.361857	-2.09081	-0.174257	1.91655	0.0973916	0.21851	-0.846273	1.87711
9	O60200	MDM35	Mitochondrial distribution and morphology protein 35	MDM35_YEAST	O60200		1.2783	0.131625	0.470592		-0.740545	0.720323	-3.04722	0.125498	0.0379482	0.797644	1.99123	-0.390058	-0.792238	0.78648	1.09624	-2.41225	-1.42665	-1.67903	-1.59123	-2.21998	-2.13201	-1.17403	-2.24092	-2.58567	-0.613276	-3.84832	-1.62889	-0.286385	-2.18679	-0.313823	-1.6347	-1.77729	0.626837	2.40413	0.0015263	0.054438	-1.94174	-1.02248	0.919256	0.385281	0.526847	-2.16904	0.73808
10	O74700	TIM9	Mitochondrial import inner membrane translocase subunit TIM9	TIM9_YEAST	O74700							-4.67276		-5.57311	-5.33335	-0.0410402	0.437575	-6.30159	-4.32658	-4.64913	-0.545913	-2.94635	-1.69721	-1.77188	-1.66213	-0.955842	-1.35608	-1.35269	-2.28694	-5.11246	-2.35915	-0.958572	-1.05261	-2.10708	-3.43393	-3.27314	-3.48391											-2.3707	-2.62748
11	O94742	SEM1	26S proteasome complex subunit SEM1	SEM1_YEAST	O94742		0.283837		0.347309		-0.062756	0.464918		3.00526	2.68496	-10.1207	2.99771	1.48151		3.01929		-1.58997	-0.553256	-2.65477	-1.14312	-1.66765	-2.28144	-1.52338	-1.75893	1.68893	1.37583	1.90969	-3.09913	1.80816	2.98624	2.82135	-1.1139											0.46883	-0.358185
12	P00044	CYC1	Cytochrome c iso-1	CYC1_YEAST	P00044		-1.07971	-1.48741	0.0986926		-0.62843	-2.62806	-0.581587	-1.61362	-1.14599	-0.0194984	1.73844	-1.84819	-0.492137	0.75379	1.22829	-1.82134	-0.630899	-2.17587	-1.92956	-1.44035	-1.35163	-0.128704	-1.59662	-3.24556	-1.78958	-2.41786	-2.1125	-1.89374	-1.42733	-1.63373	-3.54819	-1.63942	-0.822808	0.816607	0.210988	0.452844	-1.12933	-1.27936	-0.150035	0.836743	0.895841	-2.39137	-0.260166
13	P00045	CYC7	Cytochrome c iso-2	CYC7_YEAST	P00045		-2.0256	-0.748905	0.696027	-0.980553	-2.65023	-1.41906	-1.02283	-2.65028	-0.349271	-0.123495	-0.452675	-0.871948	-1.48903	-1.66909	-0.959652	-2.56607	-3.01541	-2.62377	-0.345781	-2.5792	-2.58574	-5.40457	-1.96701	-7.46114	-3.19926	-7.21468	-1.72371	-5.1633	-4.57608	-3.6851	-0.4567	-2.13776	-0.692826	1.44493	0.197543	0.436851	-3.13413	-1.51817	1.61596	0.110526	0.23231	-4.8997	-0.893931
14	P00128	QCR7	Cytochrome b-c1 complex subunit 7	QCR7_YEAST	P00128	-0.469042	0.559962	0.491444	1.80794	3.42582	0.0488463	1.15459	2.11182	0.296223	1.04748	2.27914	2.06759	0.99939	1.98717	0.658216	1.01456	0.700231	-1.09822	3.47587	-2.2944	1.63919	1.54803	-0.93644	0.762914	1.11796	1.92153	1.21453	1.44987	2.05413	2.07892	2.74155	2.92833	0.195871	0.597577	0.401706	0.774241	0.882882	0.753424	1.68527	0.931844	0.356403	0.500575	1.42597	1.42261
15	P00163;P03873;P03879;Q9ZZW7	COB;BI2;BI4;BI3	Cytochrome b;Cytochrome b mRNA maturase bI2;Intron-encoded RNA maturase bI4;Cytochrome b mRNA maturase bI3	CYB_YEAST;MBI2_YEAST;MBI4_YEAST;MBI3_YEAST	P00163;P03873;P03879;Q9ZZW7							-2.28572	-2.43774		-0.579257	-1.48933	-0.820021		0.279495	-0.717819	-1.15418	-2.9489	-2.19345	-1.32685	-1.27353	-2.29592	-2.13867	-1.15834	-1.67579	-3.08805	-1.43018	0.644632	0.11328	-0.60184	-0.577666	-0.348981	-1.20854											-0.94008	-0.962871
16	P00175	CYB2	Cytochrome b2, mitochondrial	CYB2_YEAST	P00175				-1.43268		-1.35984	-0.861658		-0.896008	-1.70327	-0.648503	-0.0084963	-1.82398	-0.649549	0.292687	0.591673	-2.0702	-0.291586	-2.30418	-1.10332	-1.78666	-2.12114	-0.974223	-1.91012	-1.97029	-2.40737	-6.56456	-9.51667	-2.67377	-2.65339	-4.2507	-0.990307											-5.11472	-0.814069
17	P00330	ADH1	Alcohol dehydrogenase 1	ADH1_YEAST	P00330	5.44436	6.65243	6.58238	7.61035	6.17231	5.68059	6.69788	6.02554	8.1061	7.96372	8.18367	8.51388	7.89655	8.00896	8.54478	8.67501	6.64544	6.52517	6.26176	5.07917	5.79594	4.8588	5.04084	5.09024	7.84339	7.38486	7.95431	8.09302	7.87785	8.00147	8.06307	8.00403	6.12789	6.57238	0.444495	0.465189	0.665148	5.19645	6.14408	0.947627	0.0183481	0.0863888	7.8189	8.19184
18	P00331	ADH2	Alcohol dehydrogenase 2	ADH2_YEAST	P00331		-1.25054	-1.10221				-2.9761		1.55535	0.76289	0.832403	0.7595	0.950362	0.847575	1.13675	0.307237	-2.1044	-1.75472	-1.25732	-1.26853	-1.51747	-3.49814	-3.4112	-2.90301	0.648126	0.149329	-0.875029	0.906105	1.2438	-0.235172	0.853445	1.3379											0.207133	0.977536
19	P00358	TDH2	Glyceraldehyde-3-phosphate dehydrogenase 2	G3P2_YEAST	P00358	3.87966	5.83789	5.16671	5.546	5.70947	5.25464	5.25646	4.51728	6.60864	6.33948	6.08003	5.94329	6.35496	6.40192	6.32574	5.75187	4.68387	5.36644	5.11837	3.61252	4.90141	4.69992	4.62343	4.21115	6.94437	5.92765	6.73553	6.67804	6.52977	7.01633	6.70092	6.36494	4.6953	5.10757	0.412265	0.503989	0.69583	4.60898	5.18446	0.575488	0.0910833	0.211515	6.5714	6.24286
20	P00359	TDH3	Glyceraldehyde-3-phosphate dehydrogenase 3	G3P3_YEAST	P00359	3.17576	6.01422	5.71731	6.47668	5.84746	5.24602	5.50992	5.05649	7.19213	7.07104	6.37654	5.90544	6.34645	6.57642	6.50462	6.26027	4.98383	5.64655	5.64957	3.54615	5.43188	5.46288	4.97621	4.19618	7.84645	6.4958	6.75452	7.17774	7.10312	7.58243	7.5578	6.98583	4.95652	5.34599	0.389468	0.677205	0.831466	5.01679	5.41497	0.398188	0.287863	0.431101	7.06863	6.63629
21	P00360	TDH1	Glyceraldehyde-3-phosphate dehydrogenase 1	G3P1_YEAST	P00360	6.4433	7.51597	7.07065	8.33919	8.09703	7.45182	7.17474	6.93161	8.63328	8.78439	8.70321	8.87305	8.77286	8.93895	9.47342	9.05991	7.03237	7.67968	7.10857	6.52968	6.75321	6.04913	6.37399	6.5776	10.1429	9.38439	9.86035	10.1864	9.62215	9.99786	9.85825	9.49514	7.08757	7.34228	0.254703	0.602022	0.785566	6.43848	7.4138	0.975318	0.0158918	0.0809571	9.8935	8.74848
22	P00410	COX2	Cytochrome c oxidase subunit 2	COX2_YEAST	P00410		-4.37546		-1.58407					-1.76004	-1.67765	-1.64885	-0.684933	-2.31764	-1.33668	0.390701	1.40184	-2.48981	-2.1071	-1.30728	-2.2909	-2.84137	-2.17501	-1.94858	-1.65509	-1.53629	-3.77366	-0.873962	-1.98418	-2.2502	-1.3351	-1.7687	-4.80003											-2.04202	-1.44287
23	P00424	COX5A	Cytochrome c oxidase polypeptide 5A, mitochondrial	COX5A_YEAST	P00424		-2.87294	-1.14462	-2.88198					0.990757	0.0098668	0.473009	-0.331248	0.476139	0.520729	-0.376205	-0.165192	-1.90981	-0.761493	-1.63088	-0.947522	-2.03931	-1.52124	-1.28443	-1.87148	-10.8552	-2.33364	-3.18412	-2.47665	-2.51576	-2.40317	-0.992565	-3.29323	-1.31243	-2.29985	-0.987422	0.150165	0.395917						-4.71241	0.285596
24	P00425	COX5B	Cytochrome c oxidase polypeptide 5B, mitochondrial	COX5B_YEAST	P00425			-0.276268	0.246522	-2.51849		-1.86642		1.10676	-0.482491	0.268978	0.671033	-0.273269	0.434053	1.52297	1.68795	-1.07472	-2.74586	-1.92367	-2.52669	-0.983096	-0.685484	-1.2655	-1.81504	0.626656	-0.272246	1.07742	0.152932	0.521834	1.27389	0.575249	-0.0105563											0.396191	0.391069
25	P00427	COX6	Cytochrome c oxidase subunit 6, mitochondrial	COX6_YEAST	P00427	-0.308678	-1.18403	-1.24608	0.28583	-1.36547	-1.72421	-0.89748	-2.08845		-1.05102	-0.0609107	0.64102	-2.89742	-1.71423	-2.21731	-0.547445	-2.11262	-3.98025	-1.14788	-2.23146	-2.05242	-1.5024	-1.59095	-3.86015	-0.687228	0.919034	0.422363	0.0690346	-0.334394	-1.08871	-0.708479	1.36091	-2.36805	-0.613242	1.75481	0.0450275	0.240631	-2.25148	-1.5189	0.732576	0.271904	0.41588	0.180801	-0.156969
26	P00431	CCP1	Cytochrome c peroxidase, mitochondrial	CCPR_YEAST	P00431	-0.203283	6.68351	6.69554	7.24845	3.14324	5.75016	6.70493	5.85979	6.37477	6.46522	7.78391	8.01598	6.49377	6.87197	7.96955	8.45528	-0.500741	0.638735	-0.22396	-1.12543	-0.401778	-2.14132	-1.70001	-1.16523	0.665577	1.33754	1.06277	1.15026	1.1489	1.53303	1.29971	1.11277	-0.302848	5.10605	5.4089	0.0244791	0.184889	-1.35209	5.36453	6.71662	0.000227511	0.0232283	1.05404	7.15997
27	P00445	SOD1	Superoxide dismutase [Cu-Zn]	SODC_YEAST	P00445	2.34358	1.24727	2.60683	4.07118	2.72072	1.85852	2.957	3.12745	3.03466	3.88668	4.64466	4.59971	3.15417	3.5547	3.76431	4.3463	2.41132	1.51329	1.01088	2.19173	1.83232	1.00829	2.50601	2.04339	2.7192	4.34822	4.28111	4.57452	2.90896	3.60259	4.16068	4.27464	1.7818	2.56722	0.785411	0.281436	0.518456	1.8475	2.66592	0.818422	0.10003	0.221241	3.98076	4.04143
28	P00447	SOD2	Superoxide dismutase [Mn], mitochondrial	SODM_YEAST	P00447	0.024036	0.432577	-0.483349	-0.154458	-1.06633	0.761088	-0.337734		1.85825	1.74979	0.589011	0.379287	0.564664	1.65165	1.99656	1.88891	1.02668	2.10981	0.671895	0.340967	1.01766	1.88299	-0.197011	0.0679953	1.75674	0.110311	0.28277	0.0395291	1.51901	2.02811	1.9447	1.08513	1.03734	-0.0452987	-1.08264	0.044971	0.240631	0.692908	-0.214325	-0.907233	0.261059	0.405113	0.547339	1.14409
29	P00498	HIS1	ATP phosphoribosyltransferase	HIS1_YEAST	P00498	2.50762	1.72493	0.975438	2.2115	0.131592	1.83177	1.44865	0.335544	2.05433	1.95107	1.66219	1.76968	1.37763	1.92303	1.86251	2.26358	-3.41589	1.58109	-1.58356	2.25998	0.537199	2.72136	1.09483	2.18655	1.46568	1.61423	1.58011	2.03704	2.18665	2.13888	1.81486	1.60102	-0.289596	1.85487	2.14447	0.170698	0.415598	1.63498	0.93689	-0.698095	0.323414	0.465821	1.67426	1.85932
30	P00546	CDC28	Cyclin-dependent kinase 1	CDK1_YEAST	P00546		0.110276	-1.11621	-0.0292254	-0.426268	0.246968	0.112708	-0.54959	0.997049	1.51171	1.55455	1.11197	0.462441	1.37144	1.13118	1.37392	-1.7567	-2.6737	-1.69557	-2.43741	-1.11061	-1.07542	-1.60568	-3.9317	0.245529	0.708085	0.606018	-0.138525	1.18259	1.43268	1.28664	0.71667	-2.14085	-0.345053	1.79579	0.00907286	0.138328	-1.93085	-0.154045	1.77681	0.0454231	0.135614	0.355277	1.29382
31	P00549	CDC19	Pyruvate kinase 1	KPYK1_YEAST	P00549	3.22545	6.0267	5.55232	5.79151	4.83128	5.49238	5.85005	4.54197	7.40018	7.27299	6.7193	6.54657	6.08455	7.20865	7.61415	7.31118	3.84584	5.31485	4.65002	3.33883	4.6685	4.66388	4.15349	3.42662	7.18328	7.17284	7.81009	7.79601	7.2716	7.25368	7.00978	6.5802	4.28739	5.149	0.861611	0.312455	0.547772	4.22812	5.17892	0.9508	0.0637503	0.167176	7.49055	6.98476
32	P00560	PGK1	Phosphoglycerate kinase	PGK_YEAST	P00560	6.20623	6.30492	6.36701	7.54723	7.64629	6.06645	5.58908	6.26828	8.64504	8.72062	8.7769	8.94717	8.34706	8.93351	9.33551	9.31764	6.89504	7.1435	6.72146	6.36777	5.74164	5.23173	6.20762	6.06487	8.62206	8.8917	8.57869	8.92461	8.80967	8.96333	9.29895	8.61779	6.78194	6.60635	-0.175593	0.638439	0.8021	5.81147	6.39253	0.581058	0.282029	0.42441	8.75426	8.77243
33	P00635;P24031;P35842;P38693	PHO5;PHO3;PHO11;PHO12	Repressible acid phosphatase;Constitutive acid phosphatase;Acid phosphatase PHO11;Acid phosphatase PHO12	PPA5_YEAST;PPA3_YEAST;PPAB_YEAST;PPAC_YEAST	P00635;P24031;P35842;P38693										-1.56104	-0.71463	0.00440924			-0.573096	-0.475442	-3.195	-2.47444	-1.82792	-2.98255	-0.318599	-1.55979	-2.37981	-1.96592	-1.82712	-0.606538	0.175901	0.547506	-1.52131	-1.35846	-1.04174	1.11606											-0.427564	-0.757086
34	P00724	SUC2	Invertase 2	INV2_YEAST	P00724		-2.55407		-0.781597			-1.41118	-1.06833	-0.960188	0.16085	0.392919	0.343876	-1.90516	-0.249032	0.665536	0.544465	-1.65693	-3.35494	-4.02211	-1.00113	-0.467757	-0.740968	-2.15537	-1.85136	-3.01962	-1.19238	0.02005	0.114401	-1.26153	-0.592128	0.0394943	0.434807											-1.01939	-0.0156357
35	P00729	PRC1	Carboxypeptidase Y	CBPY_YEAST	P00729	1.85279	2.74894	2.55069	3.48142	2.8797	2.40081	3.01763	2.90766	-6.39329	1.23146	2.48664	3.11283	-1.36913	0.245326	2.22327	2.35736	2.19501	3.66827	3.08305	3.27277	2.0437	1.58547	1.40045	1.94647	0.99638	3.17938	3.02503	3.71058	2.84088	2.52425	2.45028	2.58587	3.05478	2.65846	-0.396314	0.419492	0.630502	1.74402	2.80145	1.05743	0.00203949	0.0399095	2.72784	0.10941
36	P00812	CAR1	Arginase	ARGI_YEAST	P00812		1.0344		0.706319	1.2789	1.07441	1.20784		1.43554	2.21306	1.51911	0.495993	0.849367	1.91876	1.89159	1.21181	-1.84253	-1.59563	-3.18498	-1.55179	-1.80233	0.635368	-1.22069	-2.85043	1.45223	1.38597	1.22333	0.984525	2.23289	2.02367	1.92922	0.727807						-1.30952	1.18705	2.49657	0.0344819	0.117355	1.26152	1.41592
37	P00815	HIS4	Histidine biosynthesis trifunctional protein	HIS2_YEAST	P00815	0.834509	2.26136	1.9046	2.38581	1.35984	2.83682	3.05708	1.44664	1.22915	2.40516	1.99999	1.83817	0.563189	2.17771	2.28484	2.4832	1.05097	2.42159	0.922972	-2.14908	2.06552	2.08764	0.935925	-0.0470618	0.890945	1.13133	2.15898	2.29338	1.57186	1.57087	1.86578	0.648136	0.561612	1.84657	1.28496	0.257631	0.498352	1.26051	2.17509	0.914586	0.227591	0.372722	1.61866	1.86812
38	P00817	IPP1	Inorganic pyrophosphatase	IPYR_YEAST	P00817	1.60369	3.73543	2.96553	4.28478	2.31364	2.36377	2.77185	3.39426	5.67396	5.83137	5.79643	5.68906	5.06339	5.71032	5.95019	5.81174	3.80104	4.23341	4.21586	2.45552	2.66404	2.48308	2.7763	2.4127	4.95285	4.44023	4.78871	5.02643	4.35404	5.17363	5.24412	5.37619	3.67646	3.14736	-0.529099	0.488191	0.680605	2.58403	2.71088	0.126853	0.647032	0.758022	4.80205	5.7477
39	P00830	ATP2	ATP synthase subunit beta, mitochondrial	ATPB_YEAST	P00830	1.56824	2.20192	2.20758	3.00552	3.38861	1.99953	1.40176	1.36914	3.70465	4.04953	4.25975	4.39623	4.1347	4.36124	4.51291	4.51015	2.92799	2.21807	2.17595	1.87441	0.902105	1.04763	1.04413	1.22196	3.70477	4.20869	3.84851	4.37104	4.6403	4.73896	5.21995	4.48063	2.2991	2.24582	-0.0532876	0.890015	0.942255	1.05395	2.03976	0.985807	0.0842237	0.202104	4.03325	4.10254
40	P00890	CIT1	Citrate synthase, mitochondrial	CISY1_YEAST	P00890	1.98799	2.50488	2.32837	3.10598	3.93406	1.68119	2.17504	2.40224	2.77416	3.2386	3.89411	4.0443	3.62164	3.94563	3.91054	3.80135	2.11977	2.34294	1.28897	1.32797	2.09492	1.77644	1.68483	2.03735	3.43906	4.09479	3.96816	3.86247	4.06026	4.42388	4.58292	3.97363	1.76991	2.48181	0.711894	0.0936493	0.315453	1.89839	2.54813	0.649748	0.238055	0.382798	3.84112	3.48779
41	P00899	TRP2	Anthranilate synthase component 1	TRPE_YEAST	P00899	-2.36136	0.698009	0.0757574	0.594707	0.429617	0.234572	0.645708	-1.62195	1.90428	1.80128	1.12608	0.583956	0.491333	1.82089	1.52642	1.92248	-1.92373	0.735016	-1.04032	-3.3562	-0.278669	-0.690307	-1.21945	-1.84352	0.496898	0.435347	1.15036	0.312765	1.53198	1.65028	1.04996	-0.210512	-1.39631	-0.248221	1.14809	0.343559	0.574511	-1.00799	-0.0780144	0.929973	0.185343	0.331008	0.598843	1.3539
42	P00912	TRP1	N-(5'-phosphoribosyl)anthranilate isomerase	TRPF_YEAST	P00912											-3.8967	-0.412861			-0.994272	-1.05712	-1.70773	-1.36225	-1.09139	-1.18962	-0.790802	-1.62763	-1.83502	-0.708701	-3.87576	0.612746	-0.384602	-0.581059	-0.0213242	-0.649675	-0.817777	-0.382337
43	P00924;SWISS-PROT:P00924	ENO1;	Enolase 1;Enolase 1 - Saccharomyces cerevisiae (Baker's yeast).	ENO1_YEAST;	P00924;SWISS-PROT:P00924	5.16145	5.75266	5.83668	7.34067	6.41595	5.35953	5.53732	5.67016	8.19487	8.68863	8.80995	8.7688	8.108	8.62632	8.6418	8.55028	6.68909	6.7056	6.24876	5.12872	4.93511	4.15503	4.73292	4.92458	8.72731	8.42652	8.58588	8.78216	8.47976	8.60101	9.16558	9.13932	6.19304	6.02286	-0.170178	0.78406	0.883874	4.68691	5.74574	1.05883	0.0116642	0.0717753	8.63047	8.61556
44	P00925;SWISS-PROT:P00925	ENO2;	Enolase 2;Enolase 2 - Saccharomyces cerevisiae (Baker's yeast).	ENO2_YEAST;	P00925;SWISS-PROT:P00925	2.86959	3.69383	3.77817	5.00568	4.78531	3.94767	3.58416	3.45109	4.9318	5.25535	5.26291	5.36146	4.86089	5.23353	5.11627	5.13008	3.88337	4.05976	3.56417	2.64775	3.44746	2.99538	3.66178	2.96392	5.32078	5.08149	5.41933	5.72754	5.49928	5.32437	5.7621	5.67993	3.53876	3.83682	0.298053	0.601489	0.785566	3.26713	3.94206	0.674924	0.0987575	0.219598	5.38729	5.20288
45	P00927	ILV1	Threonine dehydratase, mitochondrial	THDH_YEAST	P00927		0.345441	0.232953	-1.79012	0.242523	-0.492558	-1.34348	-2.47207	-0.0790112	-0.0420356	-0.251353	-1.55794	-0.989507	0.434439	0.574715	0.283942	0.394205	-1.92532	1.87544	-1.03703	-2.82482	-1.14635	-0.977543	-1.27871	0.441625	0.033543	0.369212	-0.288111	0.285731	0.827746	0.464321	0.110772	-0.173176	-0.40391	-0.230734	0.848147	0.923682	-1.55685	-1.0164	0.540458	0.483063	0.607668	0.139067	-0.482585
46	P00931	TRP5	Tryptophan synthase	TRP_YEAST	P00931	0.220692	1.78659	0.396333	1.79309	-0.112041	0.929873	1.65111	0.11266	0.920653	1.47343	1.10509	1.60145	0.321399	1.64946	1.80932	1.77816	1.45514	1.09305	1.21812	-1.54026	0.0138479	0.575692	0.303195	-0.0433541	1.50736	1.20282	1.61754	1.90668	1.46724	1.59933	1.50093	1.53393	0.556512	1.04918	0.492666	0.57158	0.75817	0.212345	0.645401	0.433055	0.350348	0.493744	1.5586	1.27516
47	P00937	TRP3	Multifunctional tryptophan biosynthesis protein	TRPG_YEAST	P00937	-1.0583	1.60476	0.895694	0.989995	2.16839	1.33634	1.04524		1.44687	2.05245	1.48874	0.765714	0.718999	1.76444	1.66249	0.782752	-1.30644	0.387596	-1.08254	-1.73078	0.792348	0.728779	2.22989	-2.2409	0.527527	0.467562	0.900325	0.873045	1.71177	1.16296	1.13958	0.220598	-0.933041	0.608039	1.54108	0.0818989	0.29622	0.37753	1.51665	1.13912	0.365966	0.509973	0.692115	1.43844
48	P00942	TPI1	Triosephosphate isomerase	TPIS_YEAST	P00942	3.72384	4.67053	5.12497	5.93394	4.07921	4.18393	4.9768	4.22703	7.04859	7.14874	7.28278	7.69193	6.79941	7.13269	7.13212	7.47034	5.07792	4.57609	4.45628	3.6331	4.17417	3.2326	3.87704	3.92792	5.82188	5.76355	6.39084	6.52074	6.12529	6.26129	6.64845	6.75538	4.43585	4.86332	0.427472	0.466381	0.66611	3.80293	4.36674	0.563812	0.0975649	0.21851	6.12425	7.29301
49	P00950	GPM1	Phosphoglycerate mutase 1	PMG1_YEAST	P00950	1.5148	2.80384	3.46031	4.19866	3.69039	2.59634	2.69718	2.65763	4.25358	4.25181	4.26933	4.99624	4.15734	4.20084	4.83162	4.67154	2.35618	2.41709	2.23944	1.47204	2.13922	1.68789	2.15956	1.56538	4.47956	4.73231	4.57906	4.70629	4.9819	4.90053	5.3365	4.92384	2.12119	2.9944	0.873215	0.202503	0.442201	1.88801	2.91038	1.02237	0.0148425	0.0792871	4.6243	4.44274
50	P00958	MES1	Methionine--tRNA ligase, cytoplasmic	SYMC_YEAST	P00958	-0.227745	1.54491	0.993613	1.7912	1.42318	0.489952	1.27949	0.983892	1.14484	1.9802	1.97077	1.95561	1.26637	2.0522	1.84739	1.53737	-0.145698	0.770271	0.228097	-0.24163	-0.0727521	-0.0417192	-0.767205	-1.77486	1.51002	1.2534	1.46285	1.6862	2.04238	1.79617	1.81414	1.81355	0.15276	1.0255	0.872736	0.134641	0.379752	-0.664135	1.04413	1.70826	0.00951923	0.0664741	1.47812	1.76285
51	P01094	PAI3	Protease A inhibitor 3	IPA3_YEAST	P01094		1.79539	2.11875	2.59521		1.82128	3.18621	3.17004	1.07527	0.911204	3.25633	3.31391	0.672338	1.85837	1.83902	2.85593	-1.75527	-2.42685	-1.14654	-0.625516	-1.48118	-2.71525	-1.40847	-2.25848	-5.71027	-4.25813	-3.96607	-1.75415	-1.77476	-4.61869	-2.12776	-3.85813	-1.48854	2.16978	3.65833	0.000742721	0.0414632	-1.96584	2.72584	4.69169	0.000309586	0.0232283	-3.92215	2.13918
52	P01119	RAS1	Ras-like protein 1	RAS1_YEAST	P01119		-0.350737	-0.531615	-0.15038	-2.68056	-1.21391	0.208524	-1.59175	-1.66478	-0.760247	-0.282478	-0.43185		-0.799124	-0.11795	-0.324522	-1.98487	-2.21997	-0.940508	-0.754446	-0.78297	-1.11804	-1.21946	-2.11858	-2.74482	-1.06472	0.394478	-0.699656	-2.67765	-2.5371	-2.45526	-3.90561	-1.47495	-0.344244	1.1307	0.0516098	0.251357	-1.30976	-1.31942	-0.0096605	0.98882	0.993616	-1.02868	-0.784839
53	P01120	RAS2	Ras-like protein 2	RAS2_YEAST	P01120		1.49673	0.870824	1.20952	-0.793592	1.10389	-0.00426333	-0.464663	0.155091	0.91013	0.587546	-0.0443107	-1.26766	0.77519	0.637157	0.202972	-3.99256	-1.38128	-0.642507	-2.07559	-1.60565	-1.25805	-2.95568	-1.28148	-0.413521	-1.3899	-0.246687	-0.291946	-1.58907	-0.645376	-1.01876	-2.65978	-2.02298	1.19236	3.21535	0.0136802	0.166647	-1.77521	-0.039657	1.73556	0.0237226	0.0999565	-0.585514	0.402114
54	P01123	YPT1	GTP-binding protein YPT1	YPT1_YEAST	P01123	1.66082	3.7859	3.67857	3.52783	2.00727	3.64052	4.33582	4.24197	3.66854	3.9107	3.75454	4.13858	3.47767	3.96873	4.05693	3.89391	0.690627	2.00863	1.15822	2.05899	1.30944	1.54739	0.993952	1.55258	3.93241	3.92582	4.21666	4.32895	3.92335	3.90094	3.89388	3.9114	1.47912	3.16328	1.68417	0.0317391	0.211155	1.35084	3.55639	2.20556	0.00731777	0.0559683	4.10096	3.86809
55	P02293;P02294	HTB1;HTB2	Histone H2B.1;Histone H2B.2	H2B1_YEAST;H2B2_YEAST	P02293;P02294	-1.08804	0.117097	0.0688351	1.30856	2.279	0.263014	-0.145275	-0.237543	2.15343	2.38278	2.67052	2.00414	1.99443	2.17225	1.79063	1.3776	-0.144407	-1.243	0.52688	-0.112409	0.654565	0.492523	-0.0974499	-1.05089	3.8732	4.13654	2.756	3.32458	3.54718	3.78699	3.89605	3.23919	-0.243235	0.101615	0.34485	0.593457	0.777987	-0.00031204	0.5398	0.540112	0.472505	0.603622	3.52258	2.30272
56	P02309	HHF1	Histone H4	H4_YEAST	P02309	2.34384	3.26517	2.53099	2.63927	3.08182	2.32374	1.85555	1.74398	4.40289	4.09968	4.00349	3.81305	3.44935	4.42406	4.05323	3.73248	3.11361	3.35263	2.55105	2.61633	1.97507	2.78492	2.13885	2.38204	8.29733	8.60459	8.18451	8.27644	7.59533	8.33872	7.82914	8.41574	2.90841	2.69482	-0.213588	0.472244	0.668099	2.32022	2.25127	-0.0689489	0.850872	0.907062	8.34072	4.07978
57	P02400	RPP2B	60S acidic ribosomal protein P2-beta	RLA4_YEAST	P02400	1.67371	0.95452	2.29626	3.13076	0.59147	0.506068	1.86543	1.19923	2.40476	2.40703	2.87647	3.71074	1.31764	2.44972	2.37978	3.67216	2.29308	1.80632	1.69095	2.34038	1.42752	0.713142	1.8098	1.79194	1.07375	2.14193	2.58123	3.16004	0.664794	0.631541	1.83524	2.97749	2.03268	2.01381	-0.0188709	0.970602	0.98053	1.4356	1.04055	-0.395052	0.368558	0.51301	2.23924	2.84975
58	P02406	RPL28	60S ribosomal protein L28	RL28_YEAST	P02406	2.97045	4.00574	3.62489	3.20901	3.26939	2.16362	3.00338	1.48098	5.8533	5.3608	5.44195	6.0954	6.11533	5.83554	6.26361	6.1799	4.1794	5.36928	4.74107	3.80827	2.36116	4.20098	2.76381	3.12538	9.30801	9.83152	9.40186	9.36839	9.35895	9.64109	8.71931	9.50708	4.52451	3.45252	-1.07198	0.0399744	0.236673	3.11284	2.47934	-0.633493	0.307089	0.45024	9.47745	5.68786
59	P02407;P14127	RPS17A;RPS17B	40S ribosomal protein S17-A;40S ribosomal protein S17-B	RS17A_YEAST;RS17B_YEAST	P02407;P14127	2.55359	3.43047	3.37159	3.25545	3.28198	2.15915	2.25011	2.00171	3.13848	3.40063	3.59592	3.74757	3.77022	4.20293	4.08518	3.57036	2.83081	2.80527	3.41905	1.82958	1.83589	2.90481	2.63394	2.54118	6.185	6.46566	5.97064	5.55566	5.80668	6.62826	5.93918	5.53862	2.72118	3.15278	0.431599	0.307214	0.543338	2.47895	2.42324	-0.0557148	0.885062	0.933877	6.04424	3.47065
60	P02557	TUB2	Tubulin beta chain	TBB_YEAST	P02557	-0.193405	0.853066	0.765485	1.28734	-0.205025	0.725086	0.541002	-0.784749	2.63882	2.87446	2.43524	2.31622	1.78584	2.50785	2.35552	2.30091	0.278666	0.317447	-0.0343194	-1.0859	0.269091	0.19316	-0.532685	-1.02888	2.03104	1.63887	1.66426	1.53224	1.4478	2.38565	2.69874	1.9783	-0.131027	0.678123	0.80915	0.12409	0.361857	-0.274828	0.0690783	0.343906	0.488467	0.610829	1.7166	2.56619
61	P02829	HSP82	ATP-dependent molecular chaperone HSP82	HSP82_YEAST	P02829	3.00973	4.29235	4.26482	4.94505	3.98201	3.9782	4.65322	3.4061	5.39226	5.67899	5.71534	5.61146	4.97073	5.71129	5.89217	5.83766	3.41774	3.81202	2.93273	2.99604	2.96942	2.79577	2.71459	2.18614	5.11917	5.57383	5.59874	5.91569	5.23517	5.26184	5.34536	5.15134	3.28963	4.12799	0.838357	0.113931	0.340925	2.66648	4.00488	1.3384	0.00467967	0.0501631	5.55186	5.59951
62	P02992	TUF1	Elongation factor Tu, mitochondrial	EFTU_YEAST	P02992		-2.56227		-2.30293			-1.31033		0.812645	0.100535	0.0537362	0.0768461	-0.239242	0.599242	0.7635	0.720313	-10.4465	-1.5721	-1.58278	-1.96289	-1.16105	-2.44307	-1.68511	-2.81035	-0.23594	0.648613	1.77404	1.53938	0.771451	0.670809	0.566125	0.140173											0.931525	0.260941
63	P02994	TEF1	Elongation factor 1-alpha	EF1A_YEAST	P02994	1.08881	2.71292	2.48194	2.73157	1.98214	1.63154	2.38567	1.98191	4.8982	4.9765	4.51216	4.81654	4.14697	4.94418	5.18088	5.3106	1.80446	3.22652	2.26054	2.07304	1.92567	1.45079	0.953806	1.66082	5.22272	5.37411	5.80794	5.90293	5.39644	5.28721	5.04481	4.77157	2.34114	2.25381	-0.0873281	0.867063	0.931323	1.49777	1.99531	0.497541	0.101051	0.22192	5.57693	4.80085
64	P03871	REP1	Partitioning protein REP1	REP1_YEAST	P03871						-4.54997						-4.32638		-2.30179	-2.29086		-2.37768	-1.83526	-1.49036	-1.61396	-1.12279	-1.19445	-2.45545	-0.473572	-3.98909	-0.72133	-3.7106	-3.53409	-2.26828	-2.94726	-2.68481	-2.84897
65	P03872	REP2	Partitioning protein REP2	REP2_YEAST	P03872		-6.3481	-4.42774	-3.23101	-5.34485		-6.67658		-5.49396	-3.40368	-4.27961	-2.60295	-1.48886		-3.58702	-2.69005	-2.0012	-5.52385	-3.27708	-1.63459	-1.73553	-5.17938	-3.54264	-2.39164	-3.87652	-2.12233	-2.70621	-4.86012	-3.07065	-2.47633	-3.71193	-3.02961	-3.10918	-4.66895	-1.55977	0.279808	0.516941						-3.3913	-3.94505
66	P03962	URA3	Orotidine 5'-phosphate decarboxylase	PYRF_YEAST	P03962		1.63868	0.861743	1.89968	1.05724	1.70015	2.07483	1.5726	3.58904	3.54888	3.63554	3.48723	2.94374	3.40651	3.17655	3.38453	-3.1917	0.876689	-2.00666	-0.196401	1.06483	0.808	0.704237	0.176286	1.85953	1.66167	1.87955	2.75719	2.54085	2.02762	2.81089	2.92334	-1.12952	1.4667	2.59622	0.0659162	0.270404	0.688339	1.60121	0.912866	0.0175646	0.0849525	2.03949	3.56517
67	P03965	CPA2	Carbamoyl-phosphate synthase arginine-specific large chain	CARB_YEAST	P03965	-2.07019	1.23483	0.576862	1.31505	0.842499	1.11848	1.3539	0.923838	1.27002	2.11187	1.80864	1.38771	1.21515	2.64929	2.1588	1.80138	-1.23661	0.329099	-0.0844726	-1.637	-0.570454	-1.57574	-0.961455	-1.6714	1.01726	1.73126	1.04091	1.04561	2.03085	1.99465	1.68703	1.04402	-0.657246	0.264139	0.921385	0.355976	0.576384	-1.19476	1.05968	2.25444	0.000215034	0.0232283	1.20876	1.64456
68	P04037	COX4	Cytochrome c oxidase subunit 4, mitochondrial	COX4_YEAST	P04037	-4.58485			-2.7373	-7.40633	-8.11652	-4.53925			-4.59675	-5.58647	-3.08237	-5.6908	-4.76077	-8.38299	-6.55627	-3.7309	-3.17238	-1.94563	-1.3663	-10.7162	-10.6601	-1.96876	-2.42479	-1.85829	-2.66144	-1.79052	-2.73669	-4.91125	-5.44057	-3.22021	-2.81309						-6.44246	-6.68737	-0.244908	0.938981	0.968592	-2.26173	-4.42186
69	P04039	COX8	Cytochrome c oxidase polypeptide VIII, mitochondrial	COX8_YEAST	P04039		0.796504	-0.176458	-1.12724	-3.6979	-2.6029			2.56065	1.98167	1.94121	2.17522	1.56885	2.17533	2.50461	2.24594	-2.46833	0.547148	-1.94207	-1.87777	-2.50191	-1.01311	-0.851479	-0.976706	1.89005	1.26907	1.75589	2.04442	1.27107	2.01759	1.57165	0.878227	-1.43525	-0.169064	1.26619	0.228419	0.470463						1.73986	2.16469
70	P04046	ADE4	Amidophosphoribosyltransferase	PUR1_YEAST	P04046	-3.20526	1.15234	0.166204	0.482311	-0.150651	1.39408	1.18878	-1.30346	1.54959	1.8523	0.859188	0.129083	-0.079119	1.94737	1.93832	1.21134	-0.599262	-0.424543	0.421414	-2.81504	-0.483657	-0.556815	-1.60904	-1.59522	0.802864	-0.105505	0.443088	0.161771	1.2002	2.02015	1.30583	-0.881462	-0.854357	-0.351102	0.503255	0.687936	0.839648	-1.06118	0.282188	1.34337	0.104637	0.225805	0.325554	1.09754
71	P04050	RPO21	DNA-directed RNA polymerase II subunit RPB1	RPB1_YEAST	P04050	-3.16604	0.670613	-0.343964	1.09649	0.709981	-0.138557	1.02574	-1.21095	1.36509	1.32606	1.21157	1.57973	0.580367	1.52844	0.653873	0.951997	-0.289165	0.54046	-0.719471	-1.13233	-0.252765	0.0733877	-0.663179	-1.21408	0.99244	0.621587	1.08994	0.850792	2.08816	1.58519	1.69149	1.74775	-0.400125	-0.435726	-0.0356006	0.97338	0.981791	-0.514158	0.0965533	0.610712	0.326951	0.469002	0.888689	1.37061
72	P04051	RPO31	DNA-directed RNA polymerase III subunit RPC1	RPC1_YEAST	P04051			-2.9248						-2.49158	-2.93102	-4.28027	-1.64816		-1.76076	-4.80466	-4.78631	-1.73753	-1.51009	-1.32071	-1.14628	-2.7358	-1.95115	-1.49388	-0.811461	-0.868406	-0.56333	-1.15017	-2.00356	-1.33293	-0.554069	-1.28008	-2.02921											-1.14637	-2.83776
73	P04076	ARG4	Argininosuccinate lyase	ARLY_YEAST	P04076	0.377084	1.0301	0.779115	1.62959	1.24131	1.15178	1.26614	0.261241	1.96091	2.66408	2.61243	2.44747	1.91568	2.72468	2.63842	2.30523	-0.12148	0.722439	0.476024	-0.768403	-0.278088	0.26377	-1.1006	0.394446	1.78568	2.30079	2.32826	2.46291	2.79147	2.84894	2.99638	2.60696	0.0771451	0.953974	0.876829	0.0840224	0.299344	-0.180118	0.980119	1.16024	0.0317203	0.112336	2.21941	2.42122
74	P04147	PAB1	Polyadenylate-binding protein, cytoplasmic and nuclear	PABP_YEAST	P04147	0.223387	3.33906	2.94524	3.56611	1.8556	3.34607	3.662	2.58125	2.49022	3.58219	3.80594	3.38742	2.02286	3.86395	4.59979	4.49608	1.0108	2.08277	0.811405	-0.345502	0.965821	1.30325	-0.381737	-0.106619	1.93357	2.10259	2.86398	2.90022	2.63609	2.7182	2.48643	1.24532	0.889869	2.51845	1.62858	0.127604	0.368188	0.445178	2.86123	2.41605	0.00565459	0.0510765	2.45009	3.31644
75	P04173	LEU2	3-isopropylmalate dehydrogenase	LEU3_YEAST	P04173	-0.438727	1.06574	0.633099	1.52976	0.454527	1.75059	0.899801	0.471178	4.17195	4.52963	4.92646	4.78587	4.12681	4.30691	4.20814	4.80723	1.52144	1.71623	1.21326	0.16917	1.35758	0.129874	1.14501	-1.79172	2.98624	2.45284	3.2237	3.62916	3.14138	2.9654	3.5426	3.83441	1.15503	0.697468	-0.457558	0.432326	0.639524	0.210186	0.894025	0.683839	0.414643	0.552622	3.07298	4.60348
76	P04449	RPL24A	60S ribosomal protein L24-A	RL24A_YEAST	P04449	3.37454	3.84816	4.29727	4.49125	4.77216	4.27364	4.1738	3.83242	5.26398	4.77789	5.15776	5.46824	5.46965	5.44894	5.27555	4.84544	2.51999	4.21765	3.88614	2.99468	2.43864	3.70845	3.58223	3.38133	8.70378	9.29428	8.9651	8.8429	8.49006	8.80037	8.39806	8.92326	3.40462	4.0028	0.598186	0.245112	0.485811	3.27766	4.26301	0.985341	0.029615	0.107952	8.95151	5.16697
77	P04456	RPL25	60S ribosomal protein L25	RL25_YEAST	P04456	-0.449175	2.34641	1.20163	0.89932	0.733536	2.09588	1.98182	0.95618	3.9465	3.27572	2.91861	3.28448	2.97861	3.74176	3.9637	3.96979	0.197385	1.58283	0.653938	-0.0313186	0.887742	0.809611	-0.244942	-2.0664	4.36812	3.90685	4.63659	4.33953	4.19797	4.04977	3.45149	3.75149	0.60071	0.999546	0.398836	0.577045	0.761486	-0.153497	1.44185	1.59535	0.0840301	0.202104	4.31277	3.35633
78	P04650	RPL39	60S ribosomal protein L39	RL39_YEAST	P04650	-2.98335								1.54241	0.197925	0.674627	1.49055	1.68716	0.713742	1.03481	2.05858	-3.55977	-1.25296	-2.83472	-1.58644	-1.92703	-1.77005	-1.83985	-1.54245	4.60612	3.19732	3.71703	4.03093	4.45452	3.11129	3.38018	3.28301											3.88785	0.976378
79	P04710	AAC1	ADP,ATP carrier protein 1	ADT1_YEAST	P04710																	-2.07949	-2.73548	-0.890837	-2.02283	-0.976765	-2.40794	-1.68691	-1.38262	-1.6528	-2.00564	-11.5842	-2.54467	-11.9764	-2.44138	-2.47104	-2.90536
80	P04801	THS1	Threonine--tRNA ligase, cytoplasmic	SYTC_YEAST	P04801	2.29202	3.15881	3.04657	3.66551	3.2137	3.28537	3.27759	2.672	5.03702	4.94398	4.52014	4.73359	4.91943	5.1648	4.29802	4.67533	2.82844	2.79767	2.43053	1.62897	2.89801	2.15271	2.21994	2.47595	4.12918	4.11685	4.17691	3.96438	4.9282	4.81703	4.49616	4.247	2.4214	3.04073	0.619328	0.170623	0.415598	2.43665	3.11217	0.675516	0.0236255	0.099886	4.09683	4.80868
81	P04802	DPS1	Aspartate--tRNA ligase, cytoplasmic	SYDC_YEAST	P04802	0.500911	2.31709	2.46535	2.83745	2.70317	2.491	2.78359	1.306	4.0271	3.73853	3.50967	3.65349	3.04817	4.04483	3.82536	3.86217	0.171326	1.85355	1.27279	0.129994	2.1642	2.10366	1.681	1.26393	3.9262	3.89663	4.33072	4.23864	4.43275	4.46302	4.17618	4.0509	0.856914	2.0302	1.17329	0.131648	0.374803	1.8032	2.32094	0.517744	0.245888	0.389216	4.09805	3.7322
82	P04803	MSW1	Tryptophan--tRNA ligase, mitochondrial	SYWM_YEAST	P04803									-2.93688	-1.46612	-2.68124		-3.02679	-1.70666	-3.2601	-1.93782	-1.28658	-1.93618	-2.76006	-2.56717	-1.88478	-2.94585	-0.593787	-1.49038	-1.97109	-1.88367	-2.00012	-3.24801	-3.23027	-3.33636	-2.52624	-3.65341											-2.27572	-2.36142
83	P04806	HXK1	Hexokinase-1	HXKA_YEAST	P04806	3.16163	4.04747	3.666	4.36753	3.72543	4.0986	4.22777	3.71214	4.43531	4.61146	4.6834	4.88711	4.35874	4.7192	4.52989	4.60429	3.08103	3.08045	2.89465	2.16584	2.96325	1.67404	2.60308	2.18693	4.03835	4.44283	4.1681	4.74688	4.4667	4.39554	4.63274	4.74796	2.80549	3.81066	1.00517	0.025044	0.186704	2.35683	3.94098	1.58415	0.00208698	0.0399095	4.34904	4.65432
84	P04807	HXK2	Hexokinase-2	HXKB_YEAST	P04807	2.94672	3.06536	3.429	4.50428	4.67449	2.85849	3.65924	3.54123	4.32934	4.91873	5.08969	5.38017	4.93132	4.788	5.04342	4.63415	3.59267	3.35268	3.52302	3.28726	2.7514	1.57948	2.72302	3.10687	4.4686	5.12658	4.80584	5.11768	5.29216	4.99865	5.15276	5.44274	3.43891	3.48634	0.0474301	0.899931	0.942255	2.54019	3.68336	1.14317	0.0624396	0.165958	4.87968	4.92949
85	P04819	CDC9	DNA ligase 1	DNLI1_YEAST	P04819									-0.7415	-1.18012					-0.630854		-2.70156	-0.0144321	-1.48274	-2.26118	-1.90718	-2.1757	-1.92846	-1.44967	-2.22176	-0.177174	-1.13483	-1.47353	-1.55525	-2.10401	-1.8443	-1.69269
86	P04821	CDC25	Cell division control protein 25	CDC25_YEAST	P04821									-10.898						-11.3115	-11.4665	-2.88997	-1.89295	-1.12196	-0.833466	-2.07432	-2.01525	-2.73287	-3.031	-2.64213	-1.3407	-5.49072	-1.95449	-2.06821	-4.3342	-4.78218	-11.4264
87	P04840	POR1	Mitochondrial outer membrane protein porin 1	VDAC1_YEAST	P04840	3.25068	4.75095	4.54724	5.2669	4.64072	3.64641	3.27389	2.60746	7.79985	7.8116	7.13883	6.36024	7.14506	8.05448	7.93083	7.90287	5.76656	6.61211	6.10001	3.4161	4.76921	3.83456	3.74054	2.7755	6.90498	6.12894	6.69718	6.08668	6.72046	7.59227	7.45849	5.72041	5.47369	4.45394	-1.01975	0.263828	0.501859	3.77995	3.54212	-0.237831	0.700108	0.800584	6.45445	7.27763
88	P04911;P04912	HTA1;HTA2	Histone H2A.1;Histone H2A.2	H2A1_YEAST;H2A2_YEAST	P04911;P04912	1.49696	1.21165		0.831344		-0.998283		0.52784	3.3961	1.93064	2.65961	4.50972	3.8132	3.25652	4.39129	4.85829	-2.20912	-2.49566	-0.721366	2.56943	2.77322	0.669711	0.735253	2.02624	6.28632	6.30998	6.26494	5.45488	6.02562	6.51739	4.86522	4.37321	-0.714178	1.17999	1.89416	0.229352	0.471181						6.07903	3.12402
89	P05030	PMA1	Plasma membrane ATPase 1	PMA1_YEAST	P05030	1.76934	2.75962	2.84399	3.48766	2.73033	2.23767	3.05606	2.17529	3.34016	3.49892	3.51041	3.61688	3.22711	3.07051	3.30784	3.43333	1.81766	2.15322	1.6981	1.37441	1.89753	1.507	1.60006	1.49131	3.69229	3.78685	4.63134	4.57692	4.13892	4.21697	4.36813	3.68601	1.76085	2.71515	0.954304	0.0497787	0.250651	1.62397	2.54984	0.925863	0.00687727	0.0548946	4.17185	3.49159
90	P05066	PHR1	Deoxyribodipyrimidine photo-lyase, mitochondrial	PHR_YEAST	P05066																	-1.50074	-2.78735	-2.38808	-1.60946	-1.32757	-2.29677	-2.09956	-0.758344	-0.211843	2.56205	-1.80979	1.58894	2.21916	2.20999	1.07657	1.11689
91	P05150	ARG3	Ornithine carbamoyltransferase	OTC_YEAST	P05150									0.945839	2.79283	2.99705	2.52934	1.92726	1.6012	3.2641	-0.031758	-2.27158	-0.493767	-1.816	-2.17456	-1.63565	-2.63108	-0.889915	-2.05056	1.92684	0.917919	2.20341	3.35073	2.91584	2.7542	3.8027	3.9332											2.09972	2.31627
92	P05317	RPP0	60S acidic ribosomal protein P0	RLA0_YEAST	P05317	4.1934	6.04301	5.91444	6.5098	6.12558	5.2644	5.47848	5.11347	6.75185	7.16412	7.29713	6.85612	7.06235	7.58461	7.26218	7.07336	5.51132	5.76277	5.16525	4.41514	5.14361	4.55772	4.69121	4.1323	7.24835	6.98849	6.92903	6.4334	7.55255	7.85391	7.79961	6.82319	5.21362	5.66516	0.451545	0.469893	0.66698	4.63121	5.49548	0.864274	0.0298536	0.108503	6.89982	7.0173
93	P05318	RPP1A	60S acidic ribosomal protein P1-alpha	RLA1_YEAST	P05318	-1.69993	0.111289	0.730413	2.18238	0.273955	1.29624	2.43577	2.38069	1.3163	2.2652	2.73445	2.03561	1.18449	1.67212	1.86366	1.83074	-1.13409	-1.83005	-2.11828	-0.452186	-0.682284	-1.71021	-1.18939	-2.45661	1.5185	2.7491	1.81202	2.27531	1.30426	1.09389	1.33785	2.41899	-1.38365	0.331038	1.71469	0.101226	0.324124	-1.50962	1.59666	3.10629	0.00279517	0.0432291	2.08873	2.08789
94	P05319	RPP2A	60S acidic ribosomal protein P2-alpha	RLA2_YEAST	P05319	-0.850629	-2.27862		1.33586	0.202895	-1.43903	-0.862399	-1.83343	0.69772	0.317311	1.14784	2.65995	1.48317	0.796936	1.02496	1.25897	0.482424	-2.58969	-2.05611	-1.49826	-1.56606	-2.09721	-2.10827	-2.73272	-1.41307	0.757453	0.747579	1.7595	-0.656719	-0.715946	-0.160502	0.657138	-1.41541	-0.597797	0.817612	0.520758	0.706822	-2.12607	-0.982991	1.14308	0.0634078	0.167029	0.462865	1.20571
95	P05373	HEM2	Delta-aminolevulinic acid dehydratase	HEM2_YEAST	P05373	-1.82659	-0.767833		-0.0195651	-1.38048		-2.46601		0.73876	-0.332699	0.393865	0.23395	-0.87956	0.302028	0.923237	1.40799	-2.61987	-2.41593	-0.946729	-1.87921	-0.957263	-1.98891	-1.40859	-2.63913	-0.221792	-0.228113	0.873127	0.151263	0.794088	0.934639	0.478012	-1.69655	-1.96543	-0.87133	1.0941	0.139328	0.383079						0.143621	0.258469
96	P05374	CHO2	Phosphatidylethanolamine N-methyltransferase	CHO2_YEAST	P05374	0.827764	1.33153		-0.0683874	-1.21738	0.0138304	0.680878		-1.40539	-0.596254	-0.473792	-0.188235		-0.0668236	-0.755166	-1.26748	-2.74301	-1.6257	-1.59325	-1.13586	-1.17643	0.244386	-1.83945	-1.73486	0.610721	0.896961	1.36743	1.03203	0.895245	0.53293	0.308004	0.985415	-1.77445	0.696968	2.47142	0.00551063	0.105011	-1.12659	-0.174224	0.952365	0.250963	0.393872	0.976785	-0.665916
97	P05375	OPI3	Phosphatidyl-N-methylethanolamine N-methyltransferase	PEM2_YEAST	P05375		-1.03095		-4.19942			-2.22844		-3.51037	-1.37039	-1.14446	-1.69744		-1.04777	-0.376803	-1.01506	-0.831258	-2.82661	-2.53122	-1.27529	-2.22373	-2.1953	-2.87172	-1.19643	-0.0999578	0.671155	1.85275	1.49088	1.10681	0.878767	0.308205	-0.651518											0.978708	-1.93067
98	P05453	SUP35	Eukaryotic peptide chain release factor GTP-binding subunit	ERF3_YEAST	P05453		-0.68353	-2.43458	-1.50697	-3.30553	-0.73546	0	-2.93361	-0.884629	-0.849021	-1.26673	-1.67372	-2.71933	-0.647657	-0.641482	-1.45645	-1.30043	-3.30111	-2.93483	-2.3169	-2.20215	-0.328515	-3.03747	-1.51385	-0.702208	-1.20056	-0.243112	-0.0538903	-0.18554	-0.779392	-1.26322	-1.02308	-2.46331	-1.54169	0.921621	0.226617	0.467808	-1.7705	-1.74365	0.026848	0.979321	0.990792	-0.549943	-1.16853
99	P05626	ATP4	ATP synthase subunit 4, mitochondrial	ATPF_YEAST	P05626	0.92804	1.2861	0.57797	1.41816	1.98188	1.31615	1.23068	1.5709	1.89567	2.27097	2.82647	3.03012	2.51841	2.64301	2.11786	1.96034	1.02734	0.485726	0.174056	-0.236503	0.652986	0.418151	0.0704654	-0.31685	2.22329	2.50133	2.11743	2.54385	2.67069	2.22571	2.65443	2.81061	0.362655	1.05257	0.689911	0.0791493	0.292867	0.206188	1.5249	1.31871	0.00277685	0.0432291	2.34648	2.50581
100	P05694	MET6	5-methyltetrahydropteroyltriglutamate--homocysteine methyltransferase	METE_YEAST	P05694	1.73324	3.36428	3.29219	3.61616	3.80652	2.40987	2.80896	2.36661	5.62761	5.33682	5.44573	5.12361	4.92902	5.73895	6.12219	6.02975	2.95023	3.71636	3.25164	1.77076	2.70508	2.3822	2.23397	1.40481	5.20814	4.41843	4.79385	4.62628	5.42315	5.552	5.62497	4.44087	2.92225	3.00147	0.0792212	0.898668	0.942255	2.18151	2.84799	0.666479	0.175862	0.319364	4.76167	5.38344
101	P05737	RPL7A	60S ribosomal protein L7-A	RL7A_YEAST	P05737	2.26097	3	2.34628	3.09459	2.49302	2.51414	3.51906	2.67962	4.15501	4.09743	3.71745	3.92354	3.57273	4.02756	3.86972	4.00392	1.14221	2.29637	1.65024	1.40381	2.25532	3.12942	1.98286	2.43633	5.05743	5.44607	5.83889	5.64186	5.64215	5.69632	4.83157	4.77274	1.62316	2.67546	1.0523	0.0185093	0.172103	2.45099	2.80146	0.350475	0.348436	0.492166	5.49606	3.97336
102	P05738	RPL9A	60S ribosomal protein L9-A	RL9A_YEAST	P05738	0.664339	2.18862	1.68331	1.94489	0.621212	0.642538	2.18551	1.01017	2.87187	3.01322	2.67201	3.0011	1.74616	3.37322	3.73333	3.65461	0.84032	0.599309	0.854791	1.58141	0.38716	0.578516	-0.495966	0.248458	3.83041	4.03002	4.40188	4.08762	3.95964	4.07634	3.60356	3.68185	0.968958	1.62029	0.651331	0.151638	0.396543	0.179542	1.11486	0.935314	0.075909	0.189088	4.08748	2.88955
103	P05739	RPL6B	60S ribosomal protein L6-B	RL6B_YEAST	P05739	1.60952	3.71894	2.11745	3.0731	2.18027	2.93106	3.50932	3.32583	4.24543	4.1529	3.97355	4.15099	2.84218	4.25828	4.3633	4.27455	0.324238	2.18294	1.20393	0.870277	1.35881	2.20705	1.44086	1.98018	5.13513	5.416	5.7542	5.86917	5.36587	5.20303	4.92037	5.39052	1.14535	2.62975	1.48441	0.0518848	0.251357	1.74672	2.98662	1.23989	0.0136713	0.0765467	5.54363	4.13072
104	P05740	RPL17A	60S ribosomal protein L17-A	RL17A_YEAST	P05740	-1.50203	2.56142	1.58944	1.5055	2.48966	1.78781	1.60069	0.191237	3.56766	3.29562	2.66973	2.04083	2.14752	3.41839	3.49075	3.39817	0.117009	2.08521	1.91084	-2.11503	1.06599	1.78677	-0.750101	-0.363398	5.40647	3.79599	4.72054	3.78518	4.56485	5.98292	4.5671	3.19438	0.499508	1.03858	0.539071	0.69631	0.84266	0.434815	1.51735	1.08253	0.207596	0.353967	4.42704	2.89346
105	P05743	RPL26A	60S ribosomal protein L26-A	RL26A_YEAST	P05743	0.112723	3.65651	2.29339	2.59682	2.61919	2.71045	3.69814	1.93531	4.51628	4.03061	3.34872	3.47432	2.17471	4.32571	4.33155	3.67548	1.08254	3.05238	1.73303	-0.319207	1.51264	2.5225	0.906676	0.69906	4.97795	4.0927	5.21151	4.72663	4.83831	5.17411	4.26811	3.79486	1.38719	2.16486	0.777676	0.475572	0.67029	1.41022	2.74077	1.33055	0.0509326	0.144872	4.7522	3.84248
106	P05744	RPL33A	60S ribosomal protein L33-A	RL33A_YEAST	P05744	1.4153	2.15532	2.29972	2.47983	1.03279	3.10758	0.44879	3.14213	2.04961	3.02883	2.7209	3.29594	2.60322	3.4727	3.82947	4.09323	0.623112	0.566665	1.45608	1.51952	2.50612	2.61612	1.57244	1.7024	4.95242	4.34821	5.44824	5.47136	4.84358	5.08533	4.24178	4.20782	1.04134	2.08754	1.0462	0.0239103	0.183837	2.09927	1.93282	-0.166448	0.831393	0.892419	5.05506	2.77382
107	P05745	RPL36A	60S ribosomal protein L36-A	RL36A_YEAST	P05745		0.537436	-0.462609	-0.280584	-0.405249	0.95826	0.401409	-0.658635	1.11463	0.944441	0.600265	-0.960244	-0.947218	-0.333368	-1.37041	-2.98898	-3.96756	-1.00617	-0.0406308	-1.82655	-2.10238	-0.000119108	-2.64986	-1.52358	4.74827	4.75979	3.30384	3.1703	3.93382	4.20196	3.14424	3.43506	-1.71023	-0.0685855	1.64164	0.169255	0.415598	-1.56899	0.0739461	1.64293	0.0524958	0.146965	3.99555	0.424774
108	P05748	RPL15A	60S ribosomal protein L15-A	RL15A_YEAST	P05748	1.97976	2.68046	2.5714	2.83133	2.49093	2.97638	2.91684	2.00807	2.72242	2.61123	2.429	3.66299	2.88024	3.50948	3.59303	3.78029	2.13354	2.85803	2.02627	1.79608	2.38395	2.34127	1.5188	2.09207	7.49857	6.85603	7.09775	6.63085	8.5642	9.0953	8.55723	5.96356	2.20348	2.51574	0.312257	0.331314	0.563584	2.08403	2.59805	0.514029	0.137464	0.272083	7.0208	2.85641
109	P05749	RPL22A	60S ribosomal protein L22-A	RL22A_YEAST	P05749	-3.34037	-3.20269		-2.00223			-4.24737		-0.127731	0.357151	1.07485	1.20824	-0.426313	-0.13036	1.61592	2.27924	-5.41992	-2.59449	-0.505599	-1.9603	-1.86628	-1.27378	-2.3932	-2.79011	0.884549	1.92981	2.98003	2.2591	1.6677	1.85333	1.26939	0.830319	-2.62008	-2.84843	-0.228354	0.864388	0.931102						2.01337	0.628128
110	P05750	RPS3	40S ribosomal protein S3	RS3_YEAST	P05750	2.62626	4.62655	4.52524	4.39892	3.11328	3.952	4.71059	2.89181	7.08361	6.74731	5.9584	5.83004	5.59173	6.58132	6.57125	6.57627	2.91291	4.69286	3.53337	2.57581	3.28598	3.36319	3.02772	2.72263	6.92287	6.41882	6.77377	6.78125	6.80928	7.33297	6.63041	6.22671	3.42874	4.04424	0.615504	0.390493	0.608486	3.09988	3.66692	0.567042	0.2455	0.389216	6.72418	6.40484
111	P05755	RPS9B	40S ribosomal protein S9-B	RS9B_YEAST	P05755	1.64528	3.22985	3.01442	2.13651	2.14019	1.28877	1.59064	0.794288	6.25596	5.531	5.05621	5.51754	5.15247	5.93484	6.2375	6.19925	2.66	3.98951	4.02714	2.03243	1.50406	1.25771	1.24503	1.27409	6.51477	6.33164	6.54456	6.22361	6.32911	6.95023	5.99675	5.56454	3.17727	2.50652	-0.67075	0.321218	0.555428	1.32022	1.45347	0.133247	0.660256	0.769659	6.40364	5.59018
112	P05756	RPS13	40S ribosomal protein S13	RS13_YEAST	P05756	2.63219	3.83521	3.88003	4.04954	3.51086	2.86908	2.58631	2.09024	4.98759	4.74665	4.4657	4.94656	4.79541	5.42908	5.61271	5.65879	3.11164	4.20062	4.13463	2.9967	3.45662	3.1928	2.10777	2.7802	6.82027	6.3861	6.67909	6.44767	6.35559	6.94917	5.87432	5.89912	3.6109	3.59924	-0.0116556	0.980537	0.985912	2.88435	2.76412	-0.120222	0.783029	0.862859	6.58329	4.78662
113	P05759	RPS31	Ubiquitin-40S ribosomal protein S31	RS27A_YEAST	P05759	3.16722	4.4503	4.65831	6.07415	3.65815	3.89248	5.31238	4.8217	5.48496	6.29391	6.40387	6.44065	6.06988	6.15472	6.12176	6.15748	2.03014	2.7422	1.99734	2.82984	2.7042	1.76595	2.39635	3.94237	5.77499	6.45216	6.73993	6.95575	6.21396	6.09134	5.58068	6.33336	2.39988	4.5875	2.18761	0.0137951	0.166647	2.70222	4.42118	1.71896	0.0286726	0.106655	6.48071	6.15584
114	P06100	CDC36	General negative regulator of transcription subunit 2	NOT2_YEAST	P06100									0.449519	-0.840488	0	0.933858		-0.757055	0.0391154	0.442311	-1.83608	-1.26482	-2.07821	-2.12744	-2.64324	-3.68375	-2.4456	-1.23635	-1.08122	-0.235587	0.349518	-0.441565	-0.0572177	-0.102883	-0.994069	0.321881											-0.352213	0.135722
115	P06101	CDC37	Hsp90 co-chaperone Cdc37	CDC37_YEAST	P06101		-1.71565	1.12986	0.44674	-1.68695	-1.0353	0.974236	-0.761784		0.211502	0.374013	-0.240886	-0.966178	-0.493396	0.387416	-0.543922	-1.27745	-3.14326	-1.39659	-1.41166	-1.84018	-1.30906	-2.02838	0.140763	-1.25563	-1.89115	-3.58655	-1.76102	-2.81704	-0.191497	-2.15024	-0.683378	-1.80724	-0.046348	1.76089	0.105058	0.330622	-1.25921	-0.62745	0.631762	0.432329	0.56538	-2.12359	0.114876
116	P06102	NOT3	General negative regulator of transcription subunit 3	NOT3_YEAST	P06102		-2.75987	-1.55811	-0.226139	-0.0798776	-1.03837	0.124763	-0.612302		-2.07691	-1.85343	-3.29258		-3.20386	-1.82849	-2.20985	-1.70609	-2.4946	-1.86526	-2.03096	-1.2402	-1.23859	-0.795129	-4.11205	-3.84701	-3.48044	-0.845133	-3.13571	-2.65467	-3.96866	-3.1318	-1.29452	-2.02423	-1.51471	0.509523	0.465028	0.665148	-1.84649	-0.401446	1.44505	0.123361	0.253216	-2.82707	-2.40764
117	P06103	PRT1	Eukaryotic translation initiation factor 3 subunit B	EIF3B_YEAST	P06103	0.112708	1.32426	1.36932	1.56083	1.15148	1.48997	1.60296	1.22028	2.2055	1.82253	2.08976	2.27915	1.9404	2.53166	2.67527	2.71949	-0.134414	0.687188	0.272759	0.681455	0.735069	0.712712	0.107571	0.262094	2.61126	2.7083	2.75198	2.67033	2.89146	3.33061	2.81212	1.49617	0.376747	1.09178	0.715033	0.112027	0.340925	0.454362	1.36617	0.911811	0.0031475	0.0442155	2.68546	2.09924
118	P06105	SCP160	Protein SCP160	SC160_YEAST	P06105	-1.86472	-0.128562	-0.597029	0.778469	0.743028	-0.500995	0.0324091	-0.8514	0.489826	0.681389	0.540439	0.588649	0.211445	0.797329	1.11774	0.805428	-1.00389	-0.599232	-0.992873	-1.58103	-1.05059	-1.83141	-1.2078	-1.54659	0.664479	0.774305	1.08645	1.18738	1.49326	1.32631	1.40102	0.608889	-1.04426	-0.452962	0.591294	0.352184	0.576044	-1.4091	-0.14424	1.26486	0.0173586	0.0846097	0.928154	0.575076
119	P06106	MET17	Protein MET17	MET17_YEAST	P06106	0.120026	2.62389	2.33424	3.0161	1.99507	2.45045	2.78862	1.85108	4.63733	4.45272	4.41075	3.93933	4.17525	4.39108	4.61943	4.84794	2.12798	2.66495	1.87451	0.394315	2.39382	2.55949	2.52625	0.484463	3.51744	2.81077	3.38386	3.04955	3.39787	3.43382	3.23149	2.59248	1.76544	2.02356	0.258126	0.761135	0.880678	1.99101	2.2713	0.280295	0.62684	0.737843	3.19041	4.36003
120	P06115	CTT1	Catalase T	CATT_YEAST	P06115	2.23952	3.91073	3.66069	3.81414	2.34584	2.85559	3.69299	1.75582	4.38622	4.77802	4.42709	3.89959	3.38621	4.97837	4.91839	4.57211	1.60681	2.69295	2.01517	0.910737	2.40268	1.83722	1.57226	0.246707	2.90505	2.20689	3.41296	3.18368	2.32013	3.55691	3.67651	2.19259	1.80642	3.40627	1.59985	0.0254618	0.186704	1.51472	2.66256	1.14784	0.110801	0.23231	2.92714	4.37273
121	P06168	ILV5	Ketol-acid reductoisomerase, mitochondrial	ILV5_YEAST	P06168	4.25857	4.25715	3.55731	4.92046	5.32433	4.76225	3.33141	2.57002	6.67439	6.84955	6.66084	6.88747	6.53484	6.94894	7.01347	7.1603	5.3867	5.25584	5.26161	3.8123	3.32515	3.58535	2.9998	3.50984	6.56524	7.11086	6.48498	6.87659	7.20952	7.26911	7.55206	7.22299	4.92911	4.24837	-0.680739	0.194187	0.436851	3.35504	3.997	0.641968	0.359733	0.503147	6.75942	6.76807
122	P06169	PDC1	Pyruvate decarboxylase isozyme 1	PDC1_YEAST	P06169	5.85261	8.682	8.0164	8.45364	8.34486	7.97175	7.79497	6.91287	10.0851	9.95753	9.24628	8.75366	9.0692	10.1175	9.88375	9.51052	7.30486	8.48812	8.06962	5.53931	7.91752	8.02204	7.2209	6.46534	9.04786	8.66182	9.33417	8.83593	9.14787	9.6895	9.47088	8.21767	7.35048	7.75116	0.400686	0.677995	0.831466	7.40645	7.75611	0.349663	0.486194	0.609828	8.96995	9.51064
123	P06174	HEM4	Uroporphyrinogen-III synthase	HEM4_YEAST	P06174		-3.91373								-4.50788	-4.10062	-4.52979		-4.03836	-5.18802	-3.90235	-1.47595	-1.7426	-1.60907	-2.10646	-2.75822	-1.40162	-1.93775	-2.00692	-5.22096	-1.86887	-2.8936	-0.345835	-3.63879	-2.96092	-2.90079	-1.64744											-2.58232	-4.37943
124	P06182	CYC3	Cytochrome c heme lyase	CCHL_YEAST	P06182		2.46719	-0.496692	-1.43171		-0.501039	0.291521	1.43031	0.407349	-0.419886	-1.45455	-0.124571	-0.0937291	0.0552807	-0.693887	0.09389	-1.95006	-1.50957	-1.52319	-1.20957	-2.63769	-2.62534	-0.624582	-1.57242	-0.343253	0.0734926	-0.175539	-2.39294	-0.356121	-2.31115	-1.93226	0.521101	-1.5481	0.179598	1.72769	0.144501	0.389788	-1.86501	0.406932	2.27194	0.027682	0.105873	-0.709561	-0.397914
125	P06197	PIS1	CDP-diacylglycerol--inositol 3-phosphatidyltransferase	PIS_YEAST	P06197										-2.36539	-1.66255	-0.253033	-2.16591	-2.26013	0.0289321	-0.777435	-2.02628	-1.70709	-1.41052	-1.42778	-1.35537	-2.48152	-1.62653	-2.20975	-1.28082	-1.92322	0.440817	0.521671	-0.354295	-0.777692	-0.135089	-1.24438											-0.560386	-1.42699
126	P06208	LEU4	2-isopropylmalate synthase	LEU1_YEAST	P06208	-0.263267	-0.735755	-1.20843	-0.0107108	0.772794	0.0939873	-1.12766	-0.996401	1.40719	1.09471	1.12158	0.803587	0.79103	1.29537	1.88982	1.72797	-1.28279	-1.43419	-2.11981	-0.493659	-0.36775	-0.3547	-0.958806	-1.24251	1.15962	1.4355	1.42654	1.39506	1.54421	1.9016	1.83186	1.0009	-1.33261	-0.554541	0.77807	0.117537	0.346938	-0.73094	-0.314321	0.41662	0.441083	0.574101	1.35418	1.10677
127	P06244	TPK1	cAMP-dependent protein kinase type 1	KAPA_YEAST	P06244		-0.0927342	0.157058	0.601868		1.26497	0.859701		0.906716	1.12817	0.751952	0.671666	1.11508	0.58552	1.25022	0.88675	-0.501422	0.239528	-2.77258	0.0171383	-1.43341	-1.80898	-1.47292	-1.86514	-0.0260024	-0.670084	-0.110154	-0.0110016	0	-0.218181	0.820976	-0.0148759	-0.754334	0.222064	0.976398	0.29467	0.535158						-0.20431	0.864626
128	P06245	TPK2	cAMP-dependent protein kinase type 2	KAPB_YEAST	P06245		-0.0422285	-0.611819	0.808814	0.693772		1.3111	0.62206	1.23098	1.34902	1.47898	2.11065	0.427386	1.26758	2.02049	1.55922	-0.991567	-2.1519	-1.55158	-1.65605	-1.9711	-3.06791	-1.80716	-2.11535	0.751043	1.03085	1.34435	1.85828	1.56833	1.72838	0.941195	0.525888	-1.58777	0.0515888	1.63936	0.014309	0.167448	-2.24038	0.875643	3.11602	0.000447246	0.0282951	1.24613	1.54241
129	P06367	RPS14A	40S ribosomal protein S14-A	RS14A_YEAST	P06367	3.66857	6.27296	4.65972	5.68166	4.54684	5.49726	6.28126	4.4644	7.02326	6.99129	6.41283	6.26679	5.69273	7.20628	6.69661	6.48697	3.5143	5.72538	4.23456	3.47214	5.0071	5.60528	4.37162	4.26454	8.02207	7.31871	8.32912	7.92538	7.69025	8.69703	7.64972	7.30756	4.23659	5.07073	0.834134	0.32526	0.559082	4.81214	5.19744	0.385305	0.495549	0.614738	7.89882	6.67354
130	P06633	HIS3	Imidazoleglycerol-phosphate dehydratase	HIS7_YEAST	P06633			1.26127	1.36748	-1.28852	0.346517	0.150605	-0.446955	0.269104	-0.0336774	0.828798	1.67582		0.529662	1.01339	0.417482	-0.791966	-1.00789	-1.15532	-2.33691	-1.55591	-2.79167	-5.90024	-2.32224	0.873784	1.12571	0.441932	1.09953	1.10831	1.10682	1.44977	1.46382						-3.14252	-0.309589	2.83293	0.032358	0.113619	0.885238	0.68501
131	P06634	DED1	ATP-dependent RNA helicase DED1	DED1_YEAST	P06634	-0.453683	3.03893	2.15621	2.70157	3.00221	2.58713	3.26408	1.47517	3.3164	3.30632	3.21502	2.80286	2.4242	3.33719	3.24459	2.77093	0.64144	1.55412	1.34183	-0.00416146	1.35525	1.19322	0.518545	0.220382	3.27778	2.75342	2.74402	2.41304	3.68491	4.10336	3.60328	2.4773	0.883307	1.86076	0.977451	0.303243	0.541536	0.821847	2.58215	1.7603	0.010309	0.068213	2.79707	3.16015
132	P06704	CDC31	Cell division control protein 31	CDC31_YEAST	P06704				-1.5002			-0.65864	-1.57854		-2.0039	0.00204885	-0.505908	-10.0634	-2.22642	0.0311645	0.375617	-2.757	-2.08001	-1.84885	-1.86684	-0.848517	-3.04819	-2.29782	-1.98281	-0.75552	-2.70452	-1.45064	-1.84913	-0.801117	-2.44498	-0.28162	-1.92615											-1.68996	-0.835919
133	P06738	GPH1	Glycogen phosphorylase	PHSG_YEAST	P06738	-0.0309425	0.875777	0.81547	1.33693	-0.0165431	-0.886039	-0.120348	-1.16828	2.98585	3.14364	2.86055	2.4759	1.98974	3.20256	3.13889	3.15674	0.540216	0.251321	0.176173	-1.70157	0.220164	-0.584852	-0.435302	-1.30122	2.55887	2.36489	2.70284	2.60126	3.01429	3.24249	3.33266	2.53897	-0.183464	0.749307	0.932771	0.162563	0.413794	-0.525303	-0.547802	-0.0224984	0.959182	0.980479	2.55696	2.86649
134	P06780	RHO1	GTP-binding protein RHO1	RHO1_YEAST	P06780	2.35665	3.09125	2.93605	2.94723	1.83706	2.99092	3.49291	2.59057	2.00971	2.66837	2.42144	3.23977	2.34317	2.87344	2.58295	2.92779	0.898724	2.74868	1.6023	2.04331	1.58582	1.68934	-1.30224	2.14493	2.09912	2.89832	3.60055	3.57387	2.89766	3.35422	2.36288	2.30914	1.82325	2.8328	1.00954	0.0533934	0.251357	1.02946	2.72787	1.6984	0.0959619	0.216874	3.04296	2.58482
135	P06782	SNF1	Carbon catabolite-derepressing protein kinase	SNF1_YEAST	P06782	-4.46036	0.733587	-0.379359	0.0391588	-1.9862	0.420235	0.459889	0.0290596	-0.695703	0.160439	0.0720932	-0.223259	-1.10886	0.041605	-0.317993	-0.615929	-2.50727	-5.55713	-0.788016	-1.23306	-1.77742	-0.959865	-2.60794	-1.41072	-0.25095	-0.400131	-2.67295	-1.24702	-0.703675	-0.0999144	-1.60481	-0.135368	-2.52137	-1.01674	1.50463	0.380428	0.598614	-1.68899	-0.269255	1.41973	0.0809159	0.196831	-1.14276	-0.171607
136	P06785	CDC21	Thymidylate synthase	TYSY_YEAST	P06785			1.67509	1.87617	-1.01921		1.03188	-0.768408	0.738052	0.396322	1.0198	0.980783	0.368637	1.22085	0.525892	0.882234	1.3597	-0.969426	2.49251	-0.928857	1.07051	1.77012	1.36827	-0.717705	0.714366	0.037361	1.78858	-0.423088	-0.370894	-0.209142	1.32384	0.847467						0.872797	-0.251912	-1.12471	0.240742	0.385126	0.529304	0.783738
137	P06786	TOP2	DNA topoisomerase 2	TOP2_YEAST	P06786							-7.80531		-2.53331		-8.34916	-2.36948		-3.14751	-3.61011	-2.84117	-1.80849	-4.33128	-0.475202	-2.69584	-1.82919	-2.1297	-3.46379	-2.25496	-2.67237	-3.96587	-2.74974	-2.54661	-1.72434	-1.95292	-2.31689	-2.84606											-2.98365	-4.41732
138	P06839	RAD3	DNA repair helicase RAD3	RAD3_YEAST	P06839						-0.690292			-0.164776	-0.152353	-0.598317		-2.43219	-1.21796	-1.00343	-2.2708	-3.3314	-2.71892	-1.49694	-1.58898	-1.82897	-0.741245	-0.980508	-2.17983	-5.94031	-3.41476	-1.02754	-1.60648	-1.28747	-1.42049	-1.05651	-3.26589											-2.99727	-0.305149
139	P07143	CYT1	Cytochrome c1, heme protein, mitochondrial	CY1_YEAST	P07143	-0.147683	3.53635	2.30052	3.57477	1.57804	1.63452	2.37001	1.23015	1.39973	2.27849	1.58148	2.99533	0.905551	2.34297	2.42172	2.79189	0.0626916	-0.29529	0.0195915	-2.95355	2.62661	-1.00564	-1.78778	-1.83589	2.19685	0.893759	1.53839	1.35157	0.122297	1.95458	1.60831	0.947563	-0.79164	2.31599	3.10763	0.0337985	0.215907	-0.500675	1.70318	2.20385	0.0888371	0.208342	1.49514	2.06376
140	P07149	FAS1	Fatty acid synthase subunit beta	FAS1_YEAST	P07149	3.64543	5.44421	4.89192	5.39232	5.50488	4.80922	4.92992	4.09553	7.18333	6.95492	6.5142	6.50664	6.69237	7.10357	6.80749	6.83033	4.43506	5.06715	4.7755	3.3338	4.32145	3.84505	3.54672	3.44109	6.82224	6.30579	6.35917	6.41094	7.09232	7.00717	6.8714	6.25997	4.40288	4.84347	0.440592	0.464761	0.665148	3.78858	4.83489	1.04631	0.0243887	0.10059	6.47453	6.78977
141	P07170	ADK1	Adenylate kinase	KAD2_YEAST	P07170	2.12051	2.94148	3.33381	4.14406	3.9055	3.15223	3.35178	3.43617	3.05331	3.75925	3.91771	4.40333	3.09212	3.54725	3.8442	4.08065	2.79775	2.62373	2.71963	2.69006	2.43533	2.0377	3.14331	1.77079	3.46234	4.31138	4.37266	4.34262	3.71245	4.22066	4.61041	3.54012	2.70779	3.13497	0.427172	0.350791	0.575623	2.34678	3.46142	1.11464	0.0165556	0.0833143	4.12225	3.7834
142	P07172	HIS5	Histidinol-phosphate aminotransferase	HIS8_YEAST	P07172		-1.60542	-1.25957	-1.20686	-3.49002	-0.487895	-3.37386		-0.576557	-0.688677	-1.14219	-0.943686	-2.57822	-0.45579	-0.0830879	-0.366903	-1.50108	-1.52034	-0.28763	-0.570081	-2.07381	-3.3755	-0.875374	-0.601938	-1.26593	-1.19356	-0.168971	-0.592897	0.330989	-0.343044	-0.079482	-1.19386	-0.969781	-1.35728	-0.387503	0.366125	0.584242	-1.73166	-2.45059	-0.718936	0.54671	0.66234	-0.805338	-0.837778
143	P07213	TOM70	Mitochondrial import receptor subunit TOM70	TOM70_YEAST	P07213		-1.0408	-2.18827	-0.315897	-0.466801	-1.29548	-0.780716		-1.23214	-1.05957	-0.406277	-0.770972	-1.04911	0.133394	0.539175	0.110183	-2.62018	-2.42256	-1.04636	-1.14421	-2.34257	-0.660276	-2.16007	-2.49078	-0.945106	-1.09789	-0.57456	-0.303971	-1.00591	-0.704314	-0.564662	-1.06766	-1.80833	-1.18166	0.62667	0.392156	0.610337	-1.91342	-0.847667	1.06576	0.105401	0.226275	-0.730382	-0.867241
144	P07244	ADE5,7	Bifunctional purine biosynthetic protein ADE5,7	PUR2_YEAST	P07244	0.872556	2.2062	0.707582	1.98847	1.96076	2.82747	0.831812	1.09477	3.05248	3.0573	2.85306	2.60857	1.86549	3.02704	3.3635	3.04532	1.37903	1.70261	2.16224	0.71852	1.35983	-0.785054	0.888114	0.750503	3.33191	3.26789	3.20981	3.60932	3.90664	3.83528	3.76119	3.55837	1.4906	1.4437	-0.0468945	0.926486	0.955509	0.553349	1.67871	1.12536	0.133481	0.268039	3.35473	2.89285
145	P07245	ADE3	C-1-tetrahydrofolate synthase, cytoplasmic	C1TC_YEAST	P07245	0.300158	2.61644	1.97748	2.60741	2.72038	2.41822	2.76895	0.759265	4.09059	4.12007	3.50288	3.34788	3.21158	4.06953	3.97645	3.74411	1.08275	2.11211	1.49759	0.958698	1.86986	1.97952	1.24187	-0.391842	3.6429	3.09343	3.42876	3.58218	3.80505	3.97789	3.82503	2.86189	1.41279	1.87537	0.462586	0.473296	0.66855	1.17485	2.1667	0.991853	0.220162	0.365369	3.43682	3.76536
146	P07246	ADH3	Alcohol dehydrogenase 3, mitochondrial	ADH3_YEAST	P07246	-1.55462	-0.0527096	-1.73462	0.0399321	0.684129	-0.841925	-1.15578	-2.28009	0.919849	0.908765	0.371522	0.84935	0.323223	1.57631	2.1487	1.69012	-1.37216	-1.48444	0.053532	1.03034	-2.20422	0.956333	-2.42868	-1.50613	0.0884701	0.771037	1.84434	1.6988	1.89653	1.78433	1.33962	0.168837	-0.443181	-0.825504	-0.382323	0.636133	0.801368	-1.29567	-0.898416	0.397258	0.701485	0.801421	1.10066	0.762371
147	P07248	ADR1	Regulatory protein ADR1	ADR1_YEAST	P07248		-1.08996	-1.9118	-3.62324		-2.78702	-0.66411		-2.13473	-1.99855	-2.70228	-6.12923	-2.1302	-2.01454	-5.42319	-2.24797	-2.3941	-2.58107	-1.72371	-2.88294	-0.788955	-2.02151	-3.2952	-2.01772	-3.23447	-2.00486	-1.59313	-1.70408	-1.50896	-1.18735	-5.82571	-0.525698	-2.39546	-2.20834	0.187121	0.796677	0.891834						-2.13414	-3.2412
148	P07251	ATP1	ATP synthase subunit alpha, mitochondrial	ATPA_YEAST	P07251	0.0174057	1.63901	2.20644	2.72297	2.12157	1.91153	1.42342	1.465	4.95535	4.49122	3.7775	3.90749	3.64236	4.63202	4.81528	4.7759	1.58134	2.8802	2.06737	0.796638	2.18438	2.27624	1.38856	0.448396	4.5312	4.32599	4.91994	5.03039	4.73593	5.18979	4.7784	4.18909	1.83139	1.64646	-0.184932	0.808767	0.901438	1.5744	1.73038	0.155983	0.745051	0.832823	4.70188	4.28289
149	P07255	COX9	Cytochrome c oxidase subunit 7A	COX9_YEAST	P07255					-2.09865				2.10881	0.922544	1.32772	0.12975		1.73756	2.56319	2.70714	-1.9916	-0.651673	-1.45567	-2.13287	-2.04466	-2.95413	-2.0033	-1.48672	0.628664	-0.697727	2.47048	1.53554	1.39015	2.0894	1.62372	0.179043											0.984238	1.12221
150	P07256	COR1	Cytochrome b-c1 complex subunit 1, mitochondrial	QCR1_YEAST	P07256	0.305797	1.23727	0.176842	1.45907	0.156578	0.502196	0.130407	-1.71404	1.39987	1.67994	1.3567	1.09138	0.504307	2.27853	2.09548	1.69091	0.574508	1.07512	0.657158	-0.493125	0.600414	0.756141	0.423486	-0.584182	1.20033	0.52778	1.38426	1.32065	1.13374	2.00113	2.0747	0.96134	0.453416	0.794743	0.341327	0.490761	0.683445	0.298965	-0.231215	-0.53018	0.400061	0.539428	1.10826	1.38197
151	P07257	QCR2	Cytochrome b-c1 complex subunit 2, mitochondrial	QCR2_YEAST	P07257	1.96988	2.06647	1.53834	2.79972	2.63357	1.23865	1.20099	1.58074	2.79551	3.53058	3.91323	4.28698	3.58925	4.03764	4.20503	4.38225	2.96805	2.78428	2.85268	2.17595	1.43297	2.03033	1.60693	2.13982	3.03969	3.55782	3.91884	3.69994	4.13434	4.45168	4.60632	3.93604	2.69524	2.0936	-0.601638	0.105768	0.332043	1.80251	1.66349	-0.139026	0.723205	0.81648	3.55407	3.63157
152	P07259	URA2	Protein URA2	PYR1_YEAST	P07259	-0.534315	1.52752	1.07486	1.11472	1.40817	1.12818	1.65382	0	2.55216	2.1494	1.91515	2.02214	1.82716	2.59098	2.70545	2.48432	0.0295855	1.01402	0.57737	-0.713829	0.216171	0.498518	-0.743742	-0.740076	2.33939	2.25661	2.50439	2.55323	2.87767	2.67472	2.17442	1.69265	0.226786	0.7957	0.568914	0.370724	0.589121	-0.192283	1.04754	1.23983	0.0438317	0.133455	2.4134	2.15971
153	P07260	CDC33	Eukaryotic translation initiation factor 4E	IF4E_YEAST	P07260	0.258607	1.06711	1.28309	2.20746	1.24965	0.948652	1.43204	1.28224	0.979411	1.27638	1.47286	2.59403	1.03492	1.10164	1.03867	1.19257	0.578974	-0.823161	-1.04264	-1.58823	-0.0279286	-0.967091	0.105122	0.466798	1.65144	2.93895	2.26576	2.62149	2.81588	2.1646	2.57711	3.01044	-0.718764	1.20407	1.92283	0.019905	0.175148	-0.105775	1.22814	1.33392	0.00605096	0.0520779	2.36941	1.58067
154	P07262	GDH1	NADP-specific glutamate dehydrogenase 1	DHE4_YEAST	P07262	-0.0866603	1.21934	1.13389	1.17875	-0.0161023	-0.526288	0.496739	-0.555386	4.83418	4.59914	4.02787	4.53713	4.50525	4.57141	4.32488	4.73662	1.60974	1.49419	1.43829	1.11099	1.38318	1.54928	0.138769	-0.465115	3.80867	3.56826	3.53278	3.27041	4.19372	4.15659	3.88039	3.75949	1.4133	0.861332	-0.551968	0.149548	0.395444	0.651528	-0.150259	-0.801788	0.193205	0.3392	3.54503	4.49958
155	P07263	HTS1	Histidine--tRNA ligase, mitochondrial	SYH_YEAST	P07263	-0.890726	-0.624209	-1.86287	-0.0650628	0.138011	-0.0878151	0.183171	-1.94741	0.244075	0.350539	0.473413	0.238617	-0.312832	0.57987	0.506345	0.40678	-0.00203777	-2.91727	0.532437	-2.56924	-2.51972	-1.52401	-1.85112	-1.74551	-0.300333	-0.115399	-0.147943	-0.311334	0.728289	0.461683	0.316602	0.32835	-1.23903	-0.860718	0.37831	0.70576	0.848498	-1.91009	-0.428511	1.48158	0.0365729	0.119988	-0.218752	0.326661
156	P07264	LEU1	3-isopropylmalate dehydratase	LEUC_YEAST	P07264	-0.621575	1.21967	0.382448	1.81771	1.065	0.820606	2.0812	0.155853	2.04751	2.87957	2.49127	2.73329	2.52844	2.92616	2.75724	2.9486	-0.0866646	0.244248	-0.0205753	-1.45459	-0.0116314	0.377245	-0.893598	-0.147326	2.02329	2.2557	2.05451	2.55558	2.74756	2.3492	2.56748	1.76114	-0.329394	0.699564	1.02896	0.166129	0.415598	-0.168827	1.03067	1.19949	0.0465403	0.13741	2.22227	2.53791
157	P07267	PEP4	Saccharopepsin	CARP_YEAST	P07267	2.00616	3.59512	3.63787	4.40562	2.34087	3.47096	4.219	4.45647	4.86278	5.02035	4.86976	5.18165	4.74759	5.03769	4.85009	5.09416	2.82378	3.27889	2.79858	0.810477	1.73218	2.22537	2.42349	1.02195	3.85802	3.14831	3.52818	3.88578	2.9245	3.2608	4.1334	3.46184	2.42793	3.41119	0.983259	0.235709	0.476032	1.85075	3.62182	1.77108	0.020791	0.0922971	3.60507	4.98363
158	P07273	DST1	Transcription elongation factor S-II	TFS2_YEAST	P07273									-10.9186			-3.18914		-5.54683	-2.94114	-2.33068	-2.26393	-2.81091	-2.02381	-1.47796	-1.00948	-2.11384	-1.15792	-2.70215	-1.41749	-3.53244	-3.12211	-2.65465	-2.98326	-3.04658	-3.68624	-4.57906
159	P07274	PFY1	Profilin	PROF_YEAST	P07274			0.00228745	-4.42594	-1.36358				-1.76099	0.926307	1.26124	0.715974	-0.909865	0.364487	1.25837	2.05812	-1.55269	-2.30913	-1.78135	-1.22675	-2.45087	2.21796	-2.74941	-1.73904	-0.688294	0.75542	1.70358	0.788154	-0.469663	-0.738515	-0.021655	0.445213											0.639715	0.285632
160	P07275	PUT2	Delta-1-pyrroline-5-carboxylate dehydrogenase, mitochondrial	PUT2_YEAST	P07275	-0.839612	1.06533	1.41528	1.18276	1.64599	0.247822	0.311468	0.799106	2.24831	2.526	2.24083	1.21407	0.674408	2.76858	2.74052	2.39165	-0.859908	1.46929	0.352596	-2.09261	0.486344	0.17368	0.199303	-0.69135	1.25933	1.73939	1.08469	0.936664	1.72694	2.10553	1.8806	1.44119	-0.282656	0.705941	0.988597	0.327639	0.560919	0.0419944	0.751096	0.709102	0.135227	0.268939	1.25502	2.0573
161	P07277	ERG12	Mevalonate kinase	KIME_YEAST	P07277		-1.23439					-1.24845		-3.94744	-1.98603	-0.552173	0.390241	-1.95543	-0.377571	-0.0256993	0.0288703	-2.3673	-0.954204	-2.08911	-1.16053	-2.26683	-1.30925	-2.09506	-1.90858	-3.46393	-1.62352	-0.224465	-0.883687	0.0862889	-0.846523	-0.757147	-1.51643											-1.5489	-1.52385
162	P07278	BCY1	cAMP-dependent protein kinase regulatory subunit	KAPR_YEAST	P07278		1.29064	0.00402252	1.07344	1.81072	1.21388	1.45419	0.951438	1.7973	1.7025	1.75	1.81137	1.61139	2.13957	2.18697	2.36763	-1.54186	-0.103074	-1.12189	-2.12299	0.84409	-0.772902	-2.38982	-1.13576	1.39258	2.41523	2.00685	1.70991	2.45754	2.73495	2.5837	1.3025	-1.22245	0.789368	2.01182	0.020734	0.175148	-0.863598	1.35756	2.22115	0.0182548	0.0863888	1.88114	1.76529
163	P07281	RPS19B	40S ribosomal protein S19-B	RS19B_YEAST	P07281	3.16769	3.52262	3.41645	4.9911	5.45583	3.74536	3.67875	2.84453	5.35739	5.55987	5.70286	6.10626	5.43749	5.64166	5.39969	5.55542	4.53555	4.06013	4.38115	3.88248	3.56219	3.9068	3.10629	3.43862	6.51271	7.21431	6.30099	6.07292	6.75804	6.94697	6.36489	6.26618	4.21483	3.77446	-0.440362	0.353787	0.576257	3.50347	3.93112	0.427643	0.483237	0.607668	6.52523	5.68159
164	P07283	SEC53	Phosphomannomutase	PMM_YEAST	P07283	1.00729	2.01656	2.38239	3.0902	1.53132	2.91313	3.34543	2.38343	3.05827	3.46255	3.70496	4.01424	3.52999	3.71456	3.70654	3.65165	1.8176	1.47011	1.22676	1.31563	1.44402	0.931522	0.906057	0.688779	3.11035	3.33036	3.29438	3.32249	3.83304	3.33028	3.94792	3.96518	1.45753	2.12411	0.666584	0.19154	0.435951	0.992594	2.54332	1.55073	0.0103973	0.068213	3.2644	3.56001
165	P07284	SES1	Serine--tRNA ligase, cytoplasmic	SYSC_YEAST	P07284	2.73727	2.85957	2.80892	3.12061	2.95536	2.25159	2.6574	0.983375	3.37442	3.63853	3.90474	4.18568	3.48652	4.00638	4.09816	4.27784	3.12721	3.06735	2.36471	2.35589	1.9153	2.12817	1.52946	1.54889	3.15867	3.44089	3.4379	3.54088	3.64752	3.55993	3.88812	3.26132	2.72879	2.88159	0.152803	0.529231	0.715297	1.78046	2.21193	0.431475	0.382569	0.526614	3.39459	3.77584
166	P07285	TRP4	Anthranilate phosphoribosyltransferase	TRPD_YEAST	P07285		-2.8996		1.76486		-1.57478	-0.480882	-1.71777	-0.591465	-1.2199	-1.14685	-1.86995	-1.29063	-0.238847	-0.448685	-0.679423	-1.91744	-2.49099	-2.37226	-1.35383	-1.76573	-1.85847	-1.00796	-0.949085	1.07746	0.430849	1.30442	-0.206927	1.71668	1.81264	0.527536	-0.152869						-1.39531	-1.25781	0.1375	0.764325	0.849023	0.65145	-1.20704
167	P07342	ILV2	Acetolactate synthase catalytic subunit, mitochondrial	ILVB_YEAST	P07342	-0.470271	-1.13444	-1.64233	-0.470391	0.312599	-1.07645	-1.66463	-2.3709	0.118902	0.713215	0.222509	-0.12814	0.619111	1.03107	1.46253	1.1819	-0.891949	-0.715656	-0.428986	-3.02808	-1.7713	-1.20658	-2.23243	-1.48107	0.560215	-0.882766	0.427775	0.546315	1.04154	1.44686	0.718109	-0.623667	-1.26617	-0.929359	0.336808	0.627827	0.798442	-1.67285	-1.19985	0.473002	0.467638	0.598635	0.162885	0.231622
168	P07347	ARD1	N-terminal acetyltransferase A complex catalytic subunit ARD1	ARD1_YEAST	P07347		-4.03078		-2.40389	-2.64378		-1.24923		-1.01068	-0.280646	-1.1398	-2.41679		0.195963	-0.452495	-0.282245	-0.782874	-0.807867	-1.89868	-1.81125	-1.56692	-1.10567	-2.15381	-2.34074	-1.82046	-2.09625	-1.37352	-1.97154	-1.40076	-1.16767	-1.54604	-2.90202											-1.81544	-1.21198
169	P07560	SEC4	Ras-related protein SEC4	SEC4_YEAST	P07560	-1.30822	2.6957	2.55303	3.01723	2.21722	2.82007	2.63122	1.60993	1.76833	2.84159	2.37439	2.83285	1.97006	2.75564	2.68349	2.8644	-3.83579	2.04887	1.3194	-0.704248	0.719994	1.04216	0.668905	0.466649	3.06403	2.89636	4.09002	3.39952	3.56137	3.64403	3.18165	3.35132	-0.292941	1.73944	2.03238	0.268237	0.505751	0.724428	2.31961	1.59518	0.00160385	0.0371299	3.36248	2.45429
170	P07702	LYS2	L-2-aminoadipate reductase	LYS2_YEAST	P07702		-0.0301399	-0.542653	0.113058	0.0861119	0.242618	0.469475		0.787607	0.775976	0.0188325	-0.0255923	-0.183032	0.75887	0.660489	0.363601	-3.63479	-2.06312	-3.07978	-0.577445	-0.268977	-0.748467	-1.28431	-1.31262	0.340819	-0.550027	-0.835919	-0.138928	0.600748	0.398215	0.329188	-0.549315	-2.33878	-0.153245	2.18554	0.0431349	0.23777	-0.903593	0.266068	1.16966	0.0126667	0.0739185	-0.296014	0.389206
171	P07703	RPC40	DNA-directed RNA polymerases I and III subunit RPAC1	RPAC1_YEAST	P07703	-4.32824	-1.10214	-1.17114	0.0375982	-1.57614	-3.05214	-0.331819	-3.18557	-1.19601	-1.14344	-0.864517	-0.645243	-1.67975	-0.303476	0.194864	0.182252	-1.40576	-1.57784	-1.81461	-3.98347	-1.61735	-2.36858	-2.38183	-3.90657	-1.85225	-0.928765	-0.169032	-1.56081	-0.176431	-0.282808	-0.131985	-1.68058	-2.19542	-1.64098	0.554443	0.636462	0.801368	-2.56858	-2.03642	0.532163	0.544476	0.660922	-1.12771	-0.9623
172	P07806	VAS1	Valine--tRNA ligase, mitochondrial	SYV_YEAST	P07806	0.574342	1.68956	1.4027	2.16698	1.28325	1.70072	2.16144	1.66705	2.55701	2.84619	2.75681	3.03408	2.98919	3.23908	3.02301	3.14886	1.02619	1.56487	0.623257	-0.36657	0.663585	1.59953	0.815163	0.359117	2.88416	3.22122	3.00901	3.25125	3.70826	3.72607	3.67661	2.83542	0.711937	1.4584	0.746459	0.206692	0.448298	0.859348	1.70311	0.843766	0.0385534	0.123829	3.09141	2.79852
173	P07991	CAR2	Ornithine aminotransferase	OAT_YEAST	P07991	-1.04552	0.964565	0.599004	1.11807	0.231347	0.472942	0.291593	0.562413	2.77286	2.88809	2.85729	2.7623	2.6856	3.07182	2.82255	2.97136	-1.20887	0.656781	1.22489	0.0955479	0.419062	0.707445	-1.00886	0.195273	2.13428	1.88033	1.66331	2.12014	2.56684	2.49685	2.91163	2.56496	0.192086	0.40903	0.216944	0.773293	0.882826	0.0782306	0.389574	0.311343	0.449601	0.581647	1.94952	2.82014
174	P08004	CHS1	Chitin synthase 1	CHS1_YEAST	P08004																	-2.45453	-1.86924	-1.4573	-1.34141	-2.34287	-1.29169	-1.20479	-1.24388	-3.52615	-1.63989	-1.85564	-2.91301	-1.17515	-1.29591	-2.74395	-3.63057
175	P08067	RIP1	Cytochrome b-c1 complex subunit Rieske, mitochondrial	UCRI_YEAST	P08067			-2.03133	-3.06849	-3.84808		-3.71624	-2.05045	0.671642	0.485881	1.04997	2.22978	1.0157	1.29949	1.84122	2.17325	-1.83298	-0.953997	-1.705	-2.16929	-1.95063	-0.971757	-1.74281	-1.76023	0.538704	0.290442	1.77704	0.987535	1.07008	1.1825	1.36319	1.04918						-1.60636	-3.20493	-1.59857	0.0330686	0.114816	0.89843	1.10932
176	P08417	FUM1	Fumarate hydratase, mitochondrial	FUMH_YEAST	P08417	0.677407	1.34915	1.0604	2.36027	2.91394	1.87421	1.77156	1.21857	2.54356	2.72665	3.2144	2.65687	2.48769	2.87919	3.09747	2.59367	2.17434	1.9113	1.14057	0.816168	1.1505	0.78235	1.16731	0.618937	2.07281	2.59963	2.60826	2.52449	2.76417	3.32604	3.45274	2.30327	1.51059	1.36181	-0.148787	0.767543	0.881508	0.929774	1.94457	1.0148	0.0367093	0.120078	2.4513	2.78537
177	P08456	CHO1	CDP-diacylglycerol--serine O-phosphatidyltransferase	PSS_YEAST	P08456	-3.38087	-4.81811		-2.43886			-0.0758066		-2.59615	-2.47245	-2.63446	-2.30824	-3.37028	-1.79235	-2.52079	-2.40692	-6.47993	-3.74473	-3.70626	-1.85117	-1.18335	-1.93274	-5.84217	-1.39764	-3.41212	-2.8749	-0.995982	-1.35814	-1.89166	-1.89456	-1.66116	-1.73689	-3.94552	-3.54595	0.399578	0.76537	0.880678						-2.16029	-2.50283
178	P08466	NUC1	Mitochondrial nuclease	NUC1_YEAST	P08466											-18.4356	-10.9132		-11.6634	-9.51874	-9.76447	-1.87969	-1.45451	-2.01825	-1.67013	-1.96262	0.067962	-2.50248	-1.37418	-1.26299	-1.50242	-0.721333	-3.08976	-12.4194	-2.67237	-2.6954	-0.554208
179	P08518	RPB2	DNA-directed RNA polymerase II subunit RPB2	RPB2_YEAST	P08518		-0.176379	-1.70933	-1.04375	-1.66387	0.101683	-0.898014		0.482965	0.591549	0.385356	0.264047	0.269115	0.710226	0.243161	0.263334	-3.24067	-1.57992	-3.22956	-1.91339	-3.7602	-2.99913	-3.13375	-2.03797	-0.243633	0.0792255	0.177249	-0.410374	0.517598	0.858682	0.778652	0.375728	-2.49089	-0.976486	1.5144	0.0626961	0.267174	-2.98276	-0.820066	2.1627	0.0154898	0.080224	-0.0993832	0.430979
180	P08524	ERG20	Farnesyl pyrophosphate synthase	FPPS_YEAST	P08524	2.19762	3.53812	2.91276	3.98321	2.50802	3.30685	3.85578	2.16965	4.15258	4.49941	4.10194	3.70869	2.85695	4.2629	4.59157	4.30383	2.5875	3.44927	2.39196	0.524752	1.75094	2.05607	1.26209	1.32326	3.57509	3.18721	3.49393	3.71653	2.85515	3.19037	3.14397	3.09309	2.23837	3.15793	0.919559	0.253286	0.493504	1.59809	2.96008	1.36199	0.0185893	0.0865412	3.49319	4.11566
181	P08525	QCR8	Cytochrome b-c1 complex subunit 8	QCR8_YEAST	P08525									-10.6705								-2.53824	-0.833463	-1.00156	-2.27637	-1.84289	-2.11301	-2.6259	-2.9709	-3.06038	-2.81621	-1.36054	-2.59476	-2.59086	-1.91352	-4.43604	-2.25728
182	P08536	MET3	Sulfate adenylyltransferase	MET3_YEAST	P08536		0.191159		2.08737			1.83964		0.19508	-0.290229	0.570544	2.05567	1.13925	1.04126	2.83507	4.8708	-1.37186	-1.30756	-2.7611	-1.06543	-1.70071	-1.46666	-0.93398	-1.68901	-1.18937	-2.04984	-1.37943	-1.65595	-5.25465	-3.92207	-2.94475	-2.33659											-1.56865	0.632766
183	P08539	GPA1	Guanine nucleotide-binding protein alpha-1 subunit	GPA1_YEAST	P08539		-4.45098	-3.24009	-4.03856		-0.965243	1.30368	-4.88602		-4.998		-2.14975		-2.87216	-1.64331	-1.47261	-2.01926	-1.59769	-2.8297	-1.4474	-1.8558	-1.94717	-1.45176	-2.46414	-3.99015	-2.83851	-1.50453	-2.43325	-0.593681	-1.03282	-2.42153	-1.6571	-1.97351	-3.90988	-1.93636	0.00934759	0.138328	-1.92972	-1.51586	0.413855	0.797913	0.871535
184	P08566	ARO1	Pentafunctional AROM polypeptide	ARO1_YEAST	P08566		-2.23419	-1.89725	-1.53432	-1.36269	-1.1078	-1.02278		0.545428	0.679885	0.0544733	0.108565	-0.143865	0.725235	0.777073	0.659143	-1.98843	-2.06156	-2.58848	-3.51532	-1.81598	0.675588	-1.09512	-0.697114	-0.169985	-0.649425	-0.454206	-0.0766389	0.546305	0.30725	0.128808	-0.68417	-2.53845	-1.88859	0.649857	0.207869	0.449332	-0.733156	-1.16442	-0.431268	0.521112	0.637979	-0.337564	0.347088
185	P08679	CIT2	Citrate synthase, peroxisomal	CISY2_YEAST	P08679	-2.53298	-0.616361	1.64449	1.25457	2.9284	1.64138	-0.547062	1.77631	-0.700933	-0.620615	0.62013	0.697854	-1.63242	-0.396819	-0.710489	0.471709	-0.548553	3.67645	-1.05635	-2.01502	1.9817	4.31334	2.25133	-0.667399	-1.96162	0.462841	0.143277	-0.656036	-0.0261828	-0.68279	-0.54331	0.52051	0.0141299	-0.062572	-0.076702	0.962915	0.975864	1.96974	1.44976	-0.519988	0.692602	0.795282	-0.502883	-0.000891161
186	P09064	SUI3	Eukaryotic translation initiation factor 2 subunit beta	IF2B_YEAST	P09064	0.0198356	1.30981	1.24334	1.28002	2.03224	1.9396	1.62603	0.888851	2.15972	1.92322	2.31058	2.04044	1.63935	2.25282	1.65925	0.950514	-0.0326587	-0.581696	-0.496139	0.366948	0.329351	-0.853978	-0.434175	0.0420307	2.89006	3.12874	2.68427	2.82387	3.17159	3.03959	2.81928	3.53291	-0.185887	0.963252	1.14914	0.0242796	0.184467	-0.229193	1.62168	1.85087	0.0023796	0.0432291	2.88174	2.10849
187	P09232	PRB1	Cerevisin	PRTB_YEAST	P09232	-0.286106	1.64385	1.45162	2.26353	0.81268	1.5489	2.17551	2.28023	1.80753	2.40959	2.29358	2.6408	1.33571	2.04235	2.37593	2.23751	1.69855	1.93292	1.32839	0.525025	1.49943	1.60321	0.835931	0.957976	2.48413	2.16555	1.98994	1.91358	2.6916	2.47734	2.7096	2.46199	1.37122	1.26822	-0.103	0.874966	0.935189	1.22414	1.70433	0.480196	0.262961	0.406825	2.1383	2.28787
188	P09435	SSA3	Heat shock protein SSA3	HSP73_YEAST	P09435	0.987354	1.41493	1.19237	2.47515	2.91408	1.75997	2.09519	1.56101	1.15653	2.12567	2.21639	2.19873	-2.66246	2.12108	2.9411	2.9567	1.39102	1.36008	0.511715	0.214299	2.34731	2.56398	0.699111	2.66915	1.08902	2.88176	2.59883	2.54522	1.60685	2.04258	2.3397	1.95229	0.869278	1.51745	0.648172	0.196146	0.436851	2.06989	2.08256	0.0126752	0.982354	0.990792	2.27871	1.92433
189	P09436	ILS1	Isoleucine--tRNA ligase, cytoplasmic	SYIC_YEAST	P09436	0.838071	0.915575	1.20157	1.27644	1.22921	0.620316	1.52461	0.928263	2.92664	2.84336	2.67996	3.16827	2.96307	2.96373	2.70835	3.34445	0.939936	0.772521	0.809159	0.515207	0.788291	0.146865	-0.134757	-0.495063	2.93921	3.50345	2.95582	3.00993	3.71739	3.42091	2.98949	3.30141	0.759206	1.05791	0.298708	0.0752127	0.288204	0.0763341	1.0756	0.999265	0.0242086	0.10059	3.1021	2.90456
190	P09440	MIS1	C-1-tetrahydrofolate synthase, mitochondrial	C1TM_YEAST	P09440		0.991634	0.53781	0.763176	1.49709	0.994408	0.956775	-0.188864	2.3951	2.52363	1.96071	1.63641	1.80872	2.46793	2.12665	1.96453	-1.36179	-0.43255	1.52222	-2.64898	0.50551	0.672456	-0.441767	-1.05446	2.03518	2.06123	1.74343	1.85503	2.61095	2.71722	2.49762	1.71335	-0.730276	0.764207	1.49448	0.211774	0.452844	-0.0795663	0.814851	0.894417	0.149486	0.284115	1.92372	2.12896
191	P09457	ATP5	ATP synthase subunit 5, mitochondrial	ATPO_YEAST	P09457	-1.1995	-0.583998	-1.34353	0.839655	1.45664	-2.36466	-0.623749	-0.964276	-1.11241	-0.143764	0.700754	1.20637	-0.672002	0.447293	1.15402	1.15652	-0.0379878	-0.22819	-1.07183	0.0856795	-1.00238	-1.39953	-0.678065	-1.47516	-0.731604	0.996534	1.39494	0.945947	1.69961	1.22152	2.07916	1.20705	-0.313082	-0.571842	-0.25876	0.66181	0.823415	-1.13878	-0.62401	0.514772	0.548878	0.663631	0.651455	0.162739
192	P09620	KEX1	Pheromone-processing carboxypeptidase KEX1	KEX1_YEAST	P09620	-2.23098	-2.70319		1.21267	-0.353074	0.378619	0.976547			1.83901	-0.544261	1.38444	-1.84501	-2.61007	1.07592	0.819856	-2.59568	-1.55646	-1.97415	-0.236791	-2.32522	-1.41461	-1.45725	-1.46467	1.23576	0.949969	-0.185131	1.02366	0.671319	0.473009	0.326254	-0.497868	-1.59077	-1.2405	0.350275	0.780248	0.882981	-1.66544	0.334031	1.99947	0.00475596	0.0502192	0.756064	0.893065
193	P09624	LPD1	Dihydrolipoyl dehydrogenase, mitochondrial	DLDH_YEAST	P09624	-1.0447	0.0490831	0.466343	-0.225876	-0.749823	-0.180923	-0.318693	-2.53479	1.08721	0.751548	0.994919	1.13951	-1.22754	0.950255	1.49168	0.880948	-2.86706	0.199148	-2.23155	-1.82394	-1.69616	-1.68039	-2.08302	-1.37378	0.355405	0.746269	1.44138	1.54013	1.22649	1.1589	1.25101	0.155275	-1.68085	-0.188788	1.49206	0.0887055	0.308666	-1.70834	-0.946057	0.762278	0.224051	0.369357	1.0208	0.993298
194	P09733	TUB1	Tubulin alpha-1 chain	TBA1_YEAST	P09733		0.40853	-0.335852	0.0586262	-0.0439582	1.56692	1.11189	1.15815	-1.99315	-1.10227	-0.209494	-0.00123918	-0.330559	-0.149367	0.863832	1.31073	-0.446382	-1.11293	-1.06017	-1.86245	-0.835386	-0.399136	-0.636866	-0.811131	-0.800095	-0.0645028	-0.220751	-0.267453	0.1082	0.55548	0.495544	-0.981564	-1.12048	0.0437682	1.16425	0.0299016	0.202529	-0.67063	0.948248	1.61888	0.00414678	0.0482308	-0.338201	-0.826539
195	P09734	TUB3	Tubulin alpha-3 chain	TBA3_YEAST	P09734	-0.548987	-0.637448	-0.243134	0.17508	-0.275247	-1.35029	-0.234202	-0.953368	-0.230723	1.07484	-1.13569			1.95049	1.56449	0.61082	-0.479048	1.30347	0.0821998	-0.0556835	-3.45913	-1.50004	-0.296801	-1.47994	-2.58755	-1.22214	-2.13252	-1.79256	-0.597227	-0.145381	-0.862271	-2.71168	0.212735	-0.313622	-0.526358	0.26119	0.501353	-1.68398	-0.703277	0.980702	0.215972	0.360975	-1.93369	-0.0971923
196	P09880	TRL1	tRNA ligase	TRNL_YEAST	P09880									-2.80395	-3.01954	-1.38749	-0.732527		0.126846	0.816615	1.02916	-1.63114	-0.47094	-1.44078	-1.81859	-2.2902	-1.94692	-0.571614	-1.50257	-2.16979	-1.91586	-0.240474	-2.53678	-0.422988	-0.662782	-4.29378	-3.41534											-1.71573	-1.98588
197	P09938	RNR2	Ribonucleoside-diphosphate reductase small chain 1	RIR2_YEAST	P09938	0.98221	1.2285	1.42207	2.0438	1.0147	1.51701	1.96084	0.76721	3.15889	2.88853	2.61194	2.54783	2.22994	2.87108	2.70889	2.59875	-0.369778	0.665372	0.0513096	-1.11278	1.10564	0.88796	0.958543	0.130833	2.62009	2.38166	2.73616	2.91631	2.68135	2.63697	2.58616	2.7297	-0.191468	1.41914	1.61061	0.0102577	0.13872	0.770745	1.31494	0.544195	0.164591	0.303992	2.66356	2.8018
198	P09950	HEM1	5-aminolevulinate synthase, mitochondrial	HEM1_YEAST	P09950		-4.23307					-1.49538		-0.483926	-1.63283	-2.60174	-2.18384	-3.31803	-0.752928	-2.17488	-1.4249	-0.837042	-2.67335	-2.69636	-1.29599	-1.687	-1.88489	-1.31445	-1.5599	-0.741147	-0.840644	-1.92245	-1.17277	-0.326113	-1.65963	-1.85963	-1.97644											-1.16925	-1.72558
199	P0C0T4;Q3E792	RPS25B;RPS25A	40S ribosomal protein S25-B;40S ribosomal protein S25-A	RS25B_YEAST;RS25A_YEAST	P0C0T4;Q3E792	2.51742	4.8436	4.14731	4.08122	4.73658	4.49662	4.49169	3.45406	5.20573	5.14128	4.73292	4.57768	4.29853	5.2623	4.57898	4.12485	2.21194	4.09269	3.2602	2.01092	3.49721	4.85327	2.9008	2.76305	5.84029	5.607	5.88993	5.80665	5.71593	6.23665	5.34462	5.43582	2.89394	3.89739	1.00345	0.196056	0.436851	3.50358	4.29474	0.791153	0.204887	0.352787	5.78597	4.9144
200	P0C0V8	RPS21A	40S ribosomal protein S21-A	RS21A_YEAST	P0C0V8	2.69342	2.40619	2.95591	3.22388	2.47625	1.51818	1.72224	1.87206	1.21979	1.45755	1.4178	2.16498	1.44538	1.97172	2.77701	2.81135	3.13896	2.76288	1.83915	1.76172	1.7537	-1.0854	0.713976	2.11128	1.32839	1.363	1.75727	1.33859	0.424522	1.93529	1.49646	0.577253	2.37568	2.81985	0.444171	0.29096	0.531426	0.873391	1.89718	1.02379	0.219086	0.364557	1.44681	1.56503
201	P0C0W9;Q3E757	RPL11A;RPL11B	60S ribosomal protein L11-A;60S ribosomal protein L11-B	RL11A_YEAST;RL11B_YEAST	P0C0W9;Q3E757	1.17139	2.9733	2.2509	2.46951	1.98816	1.66004	2.04993	-0.346288	4.56893	4.08442	3.4818	3.49378	3.41892	4.19244	3.99422	3.46005	2.24147	1.86118	0.509446	0.649736	1.08527	1.56851	0.330903	0.921777	4.69657	4.34272	5.03417	4.94711	4.6149	5.12778	4.47137	4.05413	1.31546	2.21627	0.900813	0.168737	0.415598	0.976615	1.33796	0.361346	0.582806	0.695228	4.75514	3.90723
202	P0C0X0	RPS28B	40S ribosomal protein S28-B	RS28B_YEAST	P0C0X0	0.978156	1.36414		2.1391	1.78514	1.76733	2.35343		3.34304	3.42775	2.85882	2.69541	2.51412	2.74946	2.80867	2.7796	0.887207	-0.0568655	-2.33359	2.5532	1.87868	-1.17195	-1.61561	1.26415	3.09132	4.03091	4.01824	4.10198	3.36845	3.38395	2.30885	2.66813	0.262489	1.4938	1.23131	0.366289	0.584242	0.0888201	1.96863	1.87981	0.130997	0.264713	3.81061	3.08126
203	P0C2H6	RPL27A	60S ribosomal protein L27-A	RL27A_YEAST	P0C2H6	0.741597	1.08317	0.940796	1.75239	0.926127	1.68627	1.92214	1.5544	3.22451	3.18024	2.9119	3.34801	2.10285	3.19679	3.27165	3.26813	-0.488548	0.69479	-0.516293	0.515211	-0.101041	0.220601	-1.04018	0.577885	5.00266	5.67217	5.78324	5.31617	5.07562	5.10654	4.78276	5.37828	0.05129	1.12949	1.0782	0.0324552	0.212615	-0.0856839	1.52224	1.60792	0.00753929	0.056796	5.44356	3.16617
204	P0C2H8	RPL31A	60S ribosomal protein L31-A	RL31A_YEAST	P0C2H8	3.54591	5.45759	4.84338	4.55214	4.67715	4.61798	4.5424	3.18135	6.08658	5.93607	5.59016	5.60374	5.30018	5.8364	5.55913	5.49696	3.54139	4.84235	4.28191	2.91426	3.82073	4.64692	3.56684	3.39575	7.06632	6.85078	6.65086	6.62387	6.8895	7.198	6.6023	6.51255	3.89498	4.59975	0.704773	0.270245	0.506047	3.85756	4.25472	0.39716	0.4148	0.552622	6.79796	5.80414
205	P0C2H9	RPL31B	60S ribosomal protein L31-B	RL31B_YEAST	P0C2H9	-0.738329	3.07859	1.12778	2.40023	1.49404	2.14437	2.78302	-0.0371841	3.65786	3.40675	3.32504	3.75652	3.1833	3.54575	1.50141	1.66145	-0.029239	3.12954	2.50129	-1.62581	0.287664	-1.65882	0.527897	-0.536607	5.19373	5.79627	4.24036	4.73251	5.23482	4.73377	4.17092	4.62339	0.993945	1.46707	0.473125	0.745196	0.869057	-0.344966	1.59606	1.94103	0.0473854	0.138915	4.99072	3.53654
206	P0C2J0;Q04711	TY1B-PR2;TY1B-ML1	Transposon Ty1-PR2 Gag-Pol polyprotein;Transposon Ty1-ML1 Gag-Pol polyprotein	YP13B_YEAST;YM11B_YEAST	P0C2J0;Q04711	2.32855	4.35644	3.69389	4.17367	2.92141	3.68784	4.55802	3.15654	4.76037	5.06389	4.73625	4.36125	3.74749	4.95584	5.21948	4.92829	2.16925	2.44317	2.06555	1.9893	2.86058	2.86537	1.66302	2.29686	5.28761	4.38369	4.85616	4.7871	4.7339	5.13183	4.55766	4.56827	2.16682	3.63814	1.47132	0.020133	0.175148	2.42146	3.58095	1.15949	0.0459361	0.136274	4.82864	4.73044
207	P0CS90	SSC1	Heat shock protein SSC1, mitochondrial	HSP77_YEAST	P0CS90	1.17214	2.30934	1.63898	2.98259	3.90202	2.21329	2.06531	1.7086	2.74862	3.04124	2.62303	2.68862	2.64423	2.58435	2.78211	2.54861	1.71897	2.01728	1.15252	0.312605	1.9355	2.03105	1.08874	1.09986	3.00665	3.11063	3.19853	3.66905	3.26286	3.69942	3.64801	2.64916	1.30034	2.02576	0.725421	0.231321	0.472074	1.53879	2.47231	0.933514	0.141693	0.276925	3.24622	2.77538
208	P0CT04	PBI2	Protease B inhibitor 2	IPB2_YEAST	P0CT04	-0.282471	-2.07979	-0.815251	0.0663128			-1.1094	-1.89021			-3.63791						-1.35555	-3.63934	-1.55484	-3.47788	-4.39689	-4.03886	-3.25616	-2.26456	-0.435536	-10.7533	-1.43436	-2.46032	-3.57768	-2.22238	0.0345893	-1.20223	-2.5069	-0.777799	1.7291	0.0657948	0.270404
209	P0CX10;P0CX11;P42222	ERR1;ERR2;ERR3	Enolase-related protein 1;Enolase-related protein 2;Enolase-related protein 3	ERR1_YEAST;ERR2_YEAST;ERR3_YEAST	P0CX10;P0CX11;P42222		-3.54822	-2.7251	0.865929	-0.688432	-2.36444	-0.79804	-0.212433	-5.06077	2.08759	3.76246	2.86697	-1.46279	1.94177	3.35733	3.006	0.307377	-1.07028	-0.0701168	-1.82523	0.510484	-1.55436	-2.08866	-2.12167	-1.37917	-0.424161	1.93427	2.11631	-1.61234	0.0532681	2.83772	2.54292	-0.664564	-1.80246	-1.1379	0.411384	0.625286	-1.31355	-1.01584	0.297714	0.715052	0.809965	0.561814	0.914061
210	P0CX23;P0CX24	RPL20A;RPL20B	60S ribosomal protein L20-A;60S ribosomal protein L20-B	RL20A_YEAST;RL20B_YEAST	P0CX23;P0CX24	2.08813	4.36111	3.15375	3.69956	3.98631	2.61072	3.96539	2.7297	5.19238	4.71694	4.01811	4.30411	3.89718	5.06583	5.31947	5.07077	2.6863	4.58892	3.28388	2.3318	3.27215	3.13242	2.45316	2.89291	5.59641	4.88474	5.97629	5.51798	5.67361	6.16543	5.04874	4.66118	3.22272	3.32564	0.102914	0.886435	0.942255	2.93766	3.32303	0.385367	0.392326	0.533546	5.49386	4.55788
211	P0CX25;P0CX26	RPL43A;RPL43B	60S ribosomal protein L43-A;60S ribosomal protein L43-B	RL43A_YEAST;RL43B_YEAST	P0CX25;P0CX26	-3.11547	-1.72915			0.0596353	-1.82812	3.3211		-0.475347	-1.75177	0.0844634	0.357126	-1.06622	0.101595	0.379017	0.0102244	-3.60521	-2.27555	-0.998258	-1.70876	0.148968	-1.47731	-1.42117	-2.46667	3.85074	3.45871	3.95982	3.29367	3.18985	3.63924	3.1563	3.19504						-1.30405	0.517539	1.82158	0.253334	0.396093	3.64073	-0.446383
212	P0CX27;P0CX28	RPL42A;RPL42B	60S ribosomal protein L42-A;60S ribosomal protein L42-B	RL44A_YEAST;RL44B_YEAST	P0CX27;P0CX28	1.33467	1.55918	1.55431	2.09454	0.964364	1.64309	1.88578	1.61441	3.36136	4.16695	3.61204	3.04374	2.31785	3.35483	2.86213	2.43412	-1.01471	-1.37532	-1.42566	-1.67853	1.25923	0.427538	-2.46761	0.595603	3.45323	4.65129	4.52557	4.66987	4.05846	4.26873	4.33741	3.94895	-1.37356	1.63568	3.00923	7.59e-06	0.00974679	-0.0463084	1.52691	1.57322	0.113659	0.237278	4.32499	3.54602
213	P0CX29;P0CX30	RPS23A;RPS23B	40S ribosomal protein S23-A;40S ribosomal protein S23-B	RS23A_YEAST;RS23B_YEAST	P0CX29;P0CX30	1.32703	2.90889	2.32173	2.71907	2.02737	2.82869	2.7053	2.8791	2.69797	3.12869	2.98253	3.40118	0.976912	3.09939	3.0545	3.03835	0.133228	1.32977	0.939445	1.04166	1.99188	1.5657	0.856025	0.394272	6.19324	6.40024	4.95223	5.72209	6.06706	5.48485	5.83485	5.5185	0.861025	2.31918	1.45815	0.0155139	0.167448	1.20197	2.61012	1.40815	0.0136038	0.0765467	5.81695	3.05259
214	P0CX31;P0CX32	RPS24A;RPS24B	40S ribosomal protein S24-A;40S ribosomal protein S24-B	RS24A_YEAST;RS24B_YEAST	P0CX31;P0CX32	1.61093	2.92457	2.38125	1.64919	2.09018	0.465675	0.604355	-0.170646	4.42592	3.62775	2.97356	3.35415	2.94548	4.23435	4.46785	4.30347	2.02242	3.30663	2.84007	1.18215	0.569269	1.47893	0.764895	0.996537	9.57253	7.78391	8.19436	7.46127	9.50917	10.2355	9.48683	6.739	2.33782	2.14148	-0.196336	0.739751	0.865853	0.952408	0.747392	-0.205016	0.705391	0.803668	8.25302	3.59535
215	P0CX33;P0CX34	RPS30A;RPS30B	40S ribosomal protein S30-A;40S ribosomal protein S30-B	RS30A_YEAST;RS30B_YEAST	P0CX33;P0CX34	-3.11849	-0.00743206		2.41499			0.725164	-1.23485	0.506536	0.2263	0.452649	0.149382	-1.23538	0.44645	0.387279	0.590735	1.10238	-1.35693	-0.0936213	-1.69062	-0.099625	1.65268	1.74948	-1.66895	2.68257	1.4028	2.56755	2.53998	2.41055	0.946114	1.0834	0.785067	-0.509698	-0.23698	0.272719	0.866209	0.931323						2.29823	0.333717
216	P0CX35;P0CX36	RPS4A;RPS4B	40S ribosomal protein S4-A;40S ribosomal protein S4-B	RS4A_YEAST;RS4B_YEAST	P0CX35;P0CX36	1.08817	3.67683	3.47722	3.47981	3.40969	3.23941	3.60018	2.30175	5.24437	4.99404	4.10638	3.91113	4.12475	5.03228	4.90386	4.67579	2.32017	3.5269	2.88639	0.505769	2.98154	2.80596	2.60346	1.77679	5.79182	5.04761	6.00987	4.9794	5.33431	6.56914	5.62998	4.84596	2.30981	2.93051	0.6207	0.51409	0.704351	2.54194	3.13776	0.595819	0.179865	0.32496	5.45718	4.56398
217	P0CX37;P0CX38	RPS6A;RPS6B	40S ribosomal protein S6-A;40S ribosomal protein S6-B	RS6A_YEAST;RS6B_YEAST	P0CX37;P0CX38	1.80641	3.38189	3.81817	3.06843	2.98842	1.24115	1.93616	2.50872	4.06752	4.03984	3.7422	4.6772	3.46921	4.3351	4.65591	4.72961	3.15626	3.97944	3.45982	3.13739	2.1731	2.38054	2.02239	2.76187	7.93399	9.14691	9.40334	9.33651	8.62039	9.28823	8.85018	9.43173	3.43323	3.01873	-0.414499	0.416332	0.628167	2.33447	2.16861	-0.16586	0.699354	0.800458	8.95519	4.13169
218	P0CX39;P0CX40	RPS8A;RPS8B	40S ribosomal protein S8-A;40S ribosomal protein S8-B	RS8A_YEAST;RS8B_YEAST	P0CX39;P0CX40	1.24159	3.12346	3.16537	2.95807	2.68038	1.32437	1.98932	2.83578	4.2159	4.53983	4.43428	4.39507	3.52842	4.79889	4.66915	4.93888	2.12543	3.40007	2.34116	2.30785	1.7266	3.15851	2.20492	1.59817	6.91948	5.86086	6.50096	6.36712	6.32663	8.0156	7.24251	6.36706	2.54363	2.62212	0.0784968	0.890282	0.942255	2.17205	2.20746	0.0354095	0.945367	0.972858	6.41211	4.39627
219	P0CX41;P0CX42	RPL23A;RPL23B	60S ribosomal protein L23-A;60S ribosomal protein L23-B	RL23A_YEAST;RL23B_YEAST	P0CX41;P0CX42	-2.11119	1.79457	2.88855	2.16337	2.16508	1.27144	2.07628	-0.00689736	3.17761	2.99885	2.15189	2.40755	1.8286	3.42864	3.32334	2.85917	2.38257	3.3759	2.22377	-2.56531	2.69474	2.82109	0.0475184	0.798015	4.15478	3.60358	4.11517	3.45158	3.60934	4.38596	3.40645	2.94558	1.35423	1.18383	-0.170404	0.925204	0.954953	1.59034	1.37648	-0.213864	0.810898	0.879534	3.83128	2.68397
220	P0CX43;P0CX44	RPL1A;RPL1B	60S ribosomal protein L1-A;60S ribosomal protein L1-B	RL1A_YEAST;RL1B_YEAST	P0CX43;P0CX44	0.889793	3.98156	1.63824	3.97152	3.28232	3.63791	4.32445	2.78063	4.42972	4.81509	4.60389	4.55718	4.26999	4.81136	4.4334	4.36192	2.68095	3.47932	3.76571	1.64841	2.91107	3.65688	3.12193	1.04055	4.60822	4.34559	4.52525	4.49116	4.97905	5.02827	4.9019	4.46239	2.8936	2.62028	-0.273323	0.77831	0.882981	2.68261	3.50633	0.823719	0.255517	0.397506	4.49255	4.60147
221	P0CX45;P0CX46	RPL2A;RPL2B	60S ribosomal protein L2-A;60S ribosomal protein L2-B	RL2A_YEAST;RL2B_YEAST	P0CX45;P0CX46	1.14662	4.25866	3.92801	3.50295	3.69778	4.20737	3.65669	1.60702	5.16911	5.1724	4.55645	4.12022	3.21089	5.12184	4.52189	4.01483	1.73876	3.78099	2.80918	0.429656	2.9773	3.59697	1.76134	2.2072	7.84722	6.12118	7.36564	6.42828	6.91045	8.23236	7.31536	6.51729	2.18965	3.20906	1.01941	0.35058	0.575623	2.6357	3.29222	0.656514	0.387646	0.529498	6.94058	4.75455
222	P0CX47;P0CX48	RPS11A;RPS11B	40S ribosomal protein S11-A;40S ribosomal protein S11-B	RS11A_YEAST;RS11B_YEAST	P0CX47;P0CX48	1.6847	2.29911	1.69653	2.90523	0.529474	1.48863	3.26155	2.53341	3.15792	3.5215	3.66655	3.97618	2.31479	3.85217	3.94077	3.59263	-0.142014	0.848241	-0.221171	1.06202	1.15873	0.977967	-1.2972	1.73406	4.70504	5.29571	6.23073	5.91899	5.19774	4.94943	5.26145	5.622	0.386769	2.14639	1.75962	0.00719324	0.119465	0.643391	1.95326	1.30987	0.193887	0.339566	5.53762	3.58054
223	P0CX49;P0CX50	RPL18A;RPL18B	60S ribosomal protein L18-A;60S ribosomal protein L18-B	RL18A_YEAST;RL18B_YEAST	P0CX49;P0CX50	2.2363	3.21464	2.6024	3.28301	2.35409	3.11524	3.53749	3.0124	4.70749	4.65254	4.48409	4.43385	3.69117	4.72974	4.71261	4.28856	2.1023	2.95484	2.34644	2.07885	2.39956	2.70589	1.77335	2.25746	7.31055	6.54502	7.01401	6.75471	7.24513	7.8154	7.52232	6.39603	2.37061	2.83409	0.463479	0.20201	0.441875	2.28406	3.0048	0.720742	0.0605996	0.163395	6.90607	4.56949
224	P0CX51;P0CX52	RPS16A;RPS16B	40S ribosomal protein S16-A;40S ribosomal protein S16-B	RS16A_YEAST;RS16B_YEAST	P0CX51;P0CX52	0.556176	3.22915	2.88658	3.10051	3.16038	2.61173	2.7908	0.882765	4.28897	4.05182	3.50391	3.16687	2.98388	4.06163	4.07391	3.67928	1.12727	2.02467	2.33147	0.451329	1.46916	2.12085	0.264374	0.0400717	5.62197	5.11102	5.68886	4.90001	5.07397	5.77143	4.65399	4.44421	1.48368	2.4431	0.959419	0.256095	0.497468	0.973614	2.36142	1.3878	0.0975138	0.21851	5.33047	3.75289
225	P0CX53;P0CX54	RPL12A;RPL12B	60S ribosomal protein L12-A;60S ribosomal protein L12-B	RL12A_YEAST;RL12B_YEAST	P0CX53;P0CX54	-0.727402	0.74982	1.13509	1.67137	1.23184	0.421607	1.51431	0.933276	4.45559	4.7276	4.17353	3.61687	3.75184	4.35091	4.08592	4.24891	1.50329	1.13686	0.554787	0.533071	1.73566	1.45675	1.6223	0.49106	4.13794	3.93929	3.68884	3.47178	4.0856	4.30016	4.26453	2.98234	0.932	0.70722	-0.224781	0.704939	0.848305	1.32644	1.02526	-0.301183	0.444318	0.577103	3.80946	4.2434
226	P0CX55;P0CX56	RPS18A;RPS18B	40S ribosomal protein S18-A;40S ribosomal protein S18-B	RS18A_YEAST;RS18B_YEAST	P0CX55;P0CX56	2.0971	3.86297	4.21924	4.27355	4.42644	2.08253	3.68192	3.35795	6.20901	5.90818	5.76165	5.97406	5.82192	6.4358	6.32886	6.66818	4.10522	4.28779	3.91783	2.46887	3.61394	3.23675	3.43953	2.78579	6.1451	6.13942	6.76493	5.75938	6.2278	6.8466	6.38442	5.49892	3.69493	3.61322	-0.0817124	0.9056	0.943058	3.269	3.38721	0.11821	0.827918	0.890226	6.20221	5.96323
227	P0CX82;P0CX83	RPL19A;RPL19B	60S ribosomal protein L19-A;60S ribosomal protein L19-B	RL19A_YEAST;RL19B_YEAST	P0CX82;P0CX83	3.3389	2.47049	3.11236	3.44784	2.36015	3.37347	3.80476	4.17104	4.71283	3.97594	4.86774	5.52801	4.93829	4.53513	4.7999	4.04792	4.00536	3.4621	2.43833	3.61092	1.92624	1.7467	1.77578	3.23314	8.13737	9.24851	8.66699	8.82308	8.44145	8.3202	7.83708	9.0282	3.37918	3.0924	-0.286779	0.499504	0.690788	2.17046	3.42735	1.25689	0.0551634	0.152036	8.71898	4.77113
228	P0CX84;P0CX85	RPL35A;RPL35B	60S ribosomal protein L35-A;60S ribosomal protein L35-B	RL35A_YEAST;RL35B_YEAST	P0CX84;P0CX85	0.51849	2.88561	2.5918	2.42848	3.04097	2.87445	2.63604	1.86733	3.32562	3.28021	3.31026	3.62894	2.88926	3.65123	3.47466	3.13959	0.932102	2.33925	1.90066	0.488464	1.15437	2.64741	1.31297	0.998864	4.69732	5.01494	4.7654	4.18053	4.63985	5.02692	4.10111	4.10513	1.41512	2.10609	0.690974	0.352795	0.576044	1.5284	2.6047	1.0763	0.0574058	0.157171	4.66455	3.38626
229	P10080	SBP1	Single-stranded nucleic acid-binding protein	SSBP1_YEAST	P10080	2.28113	1.64844	1.98276	1.95367	0.710913	2.60686	2.03009	2.38636	1.46126	2.57849	3.17109	4.09534	1.85573	2.50337	2.5759	2.61088	1.4345	0.475659	0.0779166	2.41967	0.404295	0.0402745	0.769801	2.17797	2.19205	3.55608	3.09047	3.24539	2.26591	3.08135	2.66484	3.2106	1.10194	1.9665	0.864562	0.159944	0.409064	0.848086	1.93356	1.08547	0.13648	0.270565	3.021	2.82655
230	P10081	TIF1	ATP-dependent RNA helicase eIF4A	IF4A_YEAST	P10081	2.78054	4.06076	3.63421	3.59088	2.83012	3.18629	2.95729	3.04625	5.36183	5.28954	5.18236	4.59517	4.86112	5.50194	5.9281	5.92963	2.49119	3.75637	3.27386	1.66502	2.96654	2.99371	3.44232	2.56782	5.20141	4.49173	5.05812	5.08986	4.74508	5.2055	4.79414	4.15513	2.79661	3.5166	0.719988	0.22372	0.464065	2.9926	3.00499	0.0123878	0.951115	0.976638	4.96028	5.10723
231	P10174	COX7	Cytochrome c oxidase subunit 7	COX7_YEAST	P10174																	-1.54416	-1.32818	-1.15663	-1.15519	-2.19283	-1.84864	-0.731772	-2.69215	-13.3713	-2.27308	-8.94132	-2.56001	-1.64425	-10.5223	-1.22398	-0.966812
232	P10507	MAS1	Mitochondrial-processing peptidase subunit beta	MPPB_YEAST	P10507														-4.02491		-0.600646	-1.18674	-2.83054	-2.85323	-1.26926	-0.576695	-0.7378	-1.68004	-1.90375	-2.18527	-0.879947	-1.68579	-2.27183	-0.436842	-1.85671	-0.949197	-1.62968
233	P10591	SSA1	Heat shock protein SSA1	HSP71_YEAST	P10591	3.9573	4.83255	4.61792	5.18723	3.99895	4.30616	4.1928	4.05983	4.6622	5.47601	5.33142	5.20399	4.57944	5.84901	6.08551	6.49378	3.99794	4.47627	3.73305	2.99905	3.81989	3.54312	3.56769	2.22025	4.00862	3.65048	4.67716	4.4297	2.85842	4.12999	3.92635	2.85916	3.80158	4.64875	0.84717	0.0800234	0.292867	3.28774	4.13943	0.851695	0.0597872	0.162519	4.19149	5.16841
234	P10592	SSA2	Heat shock protein SSA2	HSP72_YEAST	P10592	4.61102	5.42771	5.33457	5.93715	5.12465	4.69102	5.20386	4.79582	5.85737	6.26447	6.31581	6.47529	5.97634	6.51889	7.10352	6.96809	5.05613	5.34038	4.49066	4.22264	4.09731	3.47379	4.18463	4.05381	6.16258	6.54454	6.34258	6.75488	6.23086	6.53364	6.56942	5.91901	4.77745	5.32761	0.550162	0.191832	0.435951	3.95239	4.95384	1.00145	0.00269436	0.0432291	6.45115	6.22824
235	P10614	ERG11	Lanosterol 14-alpha demethylase	CP51_YEAST	P10614	-1.51388	0.249183	0.406165	0.265834	-1.19242	-0.943965	-0.698704	-1.68473	1.36249	1.65502	1.18455	1.18767	1.2437	1.56839	2.10452	2.05869	-1.35752	1.66477	1.44126	-0.545481	-1.82903	-2.57904	-2.45141	-2.41182	1.41449	0.862767	1.19623	1.01822	1.47387	1.91362	1.2081	1.15834	0.300758	-0.148174	-0.448932	0.625163	0.798442	-2.31782	-1.12995	1.18787	0.00446321	0.0499799	1.12293	1.34743
236	P10622	RPP1B	60S acidic ribosomal protein P1-beta	RLA3_YEAST	P10622					-3.48647	-5.6297	-3.56388		-1.69676	-2.14471	-1.86217	-0.236164	-3.61219	-3.41123	-3.51177	-0.338451	-3.72497	-1.67636	-1.40148	-1.40337	-1.8425	-2.32475	-6.13158	-2.66977	-0.19904	0.029826	-0.0623153	0.645146	-2.47867	-2.3512	-1.43257	-0.26629						-3.24215	-4.22668	-0.984534	0.482231	0.607668	0.103404	-1.48495
237	P10659	SAM1	S-adenosylmethionine synthase 1	METK1_YEAST	P10659	-0.962702	1.83413	0.888139	0.843324	1.2051	0.724946	1.1738	0.537133	3.8751	3.47084	3.59696	2.80294	2.32289	3.52971	3.93168	3.45535	0.583706	2.07608	0.931705	-0.441839	0.837796	0.21706	-0.69258	-0.754186	2.90949	2.27692	2.45431	2.40996	2.32503	2.85753	2.56103	1.90503	0.787414	0.650722	-0.136692	0.866923	0.931323	-0.0979775	0.910244	1.00822	0.0521156	0.146965	2.51267	3.43646
238	P10662	MRP1	37S ribosomal protein MRP1, mitochondrial	RT01_YEAST	P10662				-2.86699	-0.808999		-5.77711		-1.77132	-1.91102	-1.4093	-0.635489	-3.36675	-0.855739	-0.287133	-0.794765	-1.91049	-2.76743	-1.73374	-1.69258	-0.940081	-0.592988	-2.65921	-1.9311	-1.57329	-0.464844	-0.618488	-0.557761	-0.168365	-0.482478	-0.544513	-1.87533											-0.803595	-1.43178
239	P10663	MRP2	37S ribosomal protein MRP2, mitochondrial	RT02_YEAST	P10663										-3.84843	-3.11051	-3.15825	-1.61079	-1.4622	-2.39642	-1.56222	-1.07583	-3.28097	-1.06404	-2.89209	-2.13599	-1.63086	-1.13123	-2.64317	-0.515153	-2.65019	-0.933931	-3.21257	-0.925869	0.0170978	-1.48691	-2.0707											-1.82796	-3.3724
240	P10664	RPL4A	60S ribosomal protein L4-A	RL4A_YEAST	P10664	0.0348176	3.78315	3.14789	2.87368	3.55172	3.23398	2.60838	1.69047	4.73374	4.56533	4.3407	3.80082	3.78087	4.90968	4.78129	4.39071	1.96491	3.24829	2.85177	0.190029	2.70393	3.52438	2.12736	1.18971	6.04441	5.03455	5.43985	5.04558	5.19811	6.21559	5.3465	4.67476	2.06375	2.45989	0.396136	0.724718	0.859223	2.38635	2.77114	0.38479	0.569596	0.683406	5.3911	4.36015
241	P10823	GPA2	Guanine nucleotide-binding protein alpha-2 subunit	GPA2_YEAST	P10823			-1.95793											-1.66336	-2.61871		-4.05703	-1.09663	-0.960282	-1.38689	-2.44312	-1.74104	-1.34267	-1.95422	-2.84667	-2.40818	-2.01537	-3.40672	-5.31531	-6.97113	-4.14979	-3.00893
242	P10869	HOM3	Aspartokinase	AK_YEAST	P10869	-2.82601	0.41473	-0.207735	0.493012	0.307913	1.09574	1.2554	0.16129	0.960731	0.749304	1.0958	0.930393	0.460086	1.60042	1.60357	1.64023	-1.97732	0.0846864	-0.288186	-2.34242	-0.63185	-1.32112	-2.13336	-1.99267	-0.738192	0.353636	0.671517	0.549377	1.50299	1.33703	1.49616	0.338342	-1.13081	-0.5315	0.599311	0.565914	0.75377	-1.51975	0.705086	2.22484	0.00235313	0.0432291	0.209085	0.934057
243	P10962	MAK16	Protein MAK16	MAK16_YEAST	P10962							-6.35968		-11.158		-4.21375	-11.4789		-4.89337	-12.038	-11.9691	-2.21804	-2.67477	-2.83386	-1.27281	-2.5401	-2.33537	-1.35691	-2.44852	-5.69525	-5.77105	-2.19419	-10.9282	-4.67833	-5.23737	-2.85802	-4.77107											-6.14718	-8.95021
244	P10964	RPA190	DNA-directed RNA polymerase I subunit RPA190	RPA1_YEAST	P10964		1.02241	1.35813	1.80124	1.12367	0.234237	0.203827		0.435305	-0.985521	-0.561665	-0.330314	-0.216077	0.934325	-0.560428	0.998939	0.449702	-0.529411	8.96097	-1.19657	0.890999	1.50977	-1.424	2.57002	-0.429263	0.564297	0.262363	-1.32433	0.945283	1.23433	0.833888	-1.83783	1.92117	1.39393	-0.527249	0.858617	0.93035	0.886696	0.520579	-0.366117	0.736943	0.825987	-0.231732	-0.360549
245	P11075	SEC7	Protein transport protein SEC7	SEC7_YEAST	P11075	-1.57292	-0.789776	-0.71267	-0.0752562	-3.41658	-0.923028	-0.0120903	-0.732731	0.129368	0.242925	0.190064	0.337222	-0.0625008	0.74486	1.121	1.04612	-2.23026	-2.12667	-0.301417	-1.30075	-1.49893	-3.99515	-2.66427	-2.57504	-0.183455	-0.0497972	0.103122	0.41665	0.488608	0.360008	0.184236	-0.141968	-1.48977	-0.787656	0.702118	0.243166	0.485811	-2.68335	-1.27111	1.41224	0.167939	0.308386	0.0716299	0.224895
246	P11076	ARF1	ADP-ribosylation factor 1	ARF1_YEAST	P11076	1.24887	3.50078	3.32058	3.95847	2.56169	1.79343	2.96696	3.19137	4.44997	4.32093	4.08601	3.90111	3.26748	4.32633	4.76554	4.39535	2.74131	3.47097	3.54922	1.78808	2.22988	2.00018	1.41309	2.13777	4.77622	4.25287	4.79644	4.77374	4.39094	5.04771	4.53051	4.03824	2.8874	3.00717	0.119777	0.874592	0.935189	1.94523	2.62836	0.683133	0.104925	0.226035	4.64981	4.1895
247	P11154	PYC1	Pyruvate carboxylase 1	PYC1_YEAST	P11154	-0.105359	0.397986	-0.17355	0.161292	0.572984	-2.14549	-1.75143		1.88383	1.51471	1.19881	0.723703	1.28619	1.16475	1.09101	0.652822	1.38774	-0.293201	1.10784	0.00249122	0.411631	-0.425075	-0.914314	-1.22919	2.36889	1.2476	0.883385	0.743998	0.971603	1.68804	1.17773	1.01362	0.551218	0.0700924	-0.481125	0.307052	0.543338	-0.539238	-1.10798	-0.568741	0.521811	0.637979	1.31097	1.33026
248	P11353	HEM13	Oxygen-dependent coproporphyrinogen-III oxidase	HEM6_YEAST	P11353		-0.574782	-0.457081	0.185678	-0.481203	-0.00887775	-0.0501038	-0.0693814	0.331598	0.405757	-0.596387	1.05828	-0.807573	-1.8928	0.24029	0.422666	-1.72985	-0.500304	-1.8113	-1.19149	-0.729241	-2.13548	-1.64805	-2.32747	-1.24876	-2.73368	0.503128	-0.0609804	0.371519	-0.296904	-0.0860254	0.963044	-1.30824	-0.282061	1.02618	0.0538068	0.251357	-1.71006	-0.152392	1.55767	0.00587606	0.0510765	-0.885072	0.299811
249	P11412	ZWF1	Glucose-6-phosphate 1-dehydrogenase	G6PD_YEAST	P11412	-1.01284	1.88629	1.15747	1.58713	2.04125	1.21045	1.35951	0.537408	2.74333	2.79329	2.57459	2.37755	2.24647	2.88713	2.88727	2.4299	0.558659	1.12113	-0.0342038	-2.4651	0.123638	2.33534	-0.109981	0.564413	2.37486	2.4838	2.28761	2.26964	3.23569	3.20329	3.02404	2.20405	-0.204878	0.904511	1.10939	0.321404	0.555428	0.728353	1.28716	0.558803	0.411844	0.550413	2.35398	2.62219
250	P11433	CDC24	Cell division control protein 24	CDC24_YEAST	P11433		-0.940548		-3.18496			-2.17459		-1.77041	0.032471	-0.865919	-1.30865		-1.52567	-0.966298	-1.99829	-4.09925	-1.17507	-2.07209	-1.49795	-2.16247	-2.70989	-3.0006	-0.452817	-2.47059	-1.65173	-2.90914	-2.77524	-0.72373	-1.09951	-1.17154	-2.21969											-2.45168	-0.978126
251	P11484	SSB1	Heat shock protein SSB1	HSP75_YEAST	P11484	2.37862	3.83212	3.52714	4.29599	3.81848	3.78281	3.98983	2.65513	4.3424	4.60735	4.31492	4.44668	4.31484	4.4985	4.75616	4.56761	3.04023	3.86598	3.24158	1.90835	3.02625	2.84289	2.3451	2.01629	4.53449	4.48025	4.82311	4.9381	4.53898	4.68692	4.60239	4.24201	3.01403	3.50847	0.494439	0.424802	0.63233	2.55763	3.56157	1.00393	0.0394781	0.126147	4.69399	4.42784
252	P11491	PHO8	Repressible alkaline phosphatase	PPB_YEAST	P11491		-0.865196	0.22485	-3.83243		-1.5914	0.129899	1.36642	-2.10889	-3.95241	-3.26318	-4.18592			-2.97361	0.819272	-1.50092	-1.59903	-1.77196	-1.49927	-1.82352	-1.98845	-0.692385	-1.95974	-2.0475	-3.43361	-9.2884	-3.19578	-3.32036	-2.78517	-4.37485	-1.91444	-1.5928	-1.49093	0.10187	0.924113	0.954594	-1.61602	-0.0316951	1.58433	0.10647	0.226791	-4.49132	-3.3776
253	P11745	RNA1	Ran GTPase-activating protein 1	RNA1_YEAST	P11745	-1.519	0.316594	-0.0319853	0.825362	-0.624607	0.483384	2.02509	1.66972	0.906622	0.99429	1.57193	2.32552	1.66637	1.27667	0.904221	1.76151	0.296652	-3.11294	-0.607313	-0.331743	-1.13862	-0.807485	-0.58334	-2.04324	0.134126	0.390542	0.9278	0.984685	1.67488	1.37051	1.32126	0.9371	-0.938836	-0.102256	0.83658	0.389839	0.608312	-1.14317	0.888396	2.03157	0.0247631	0.10059	0.609288	1.44959
254	P11792	SCH9	Serine/threonine-protein kinase SCH9	SCH9_YEAST	P11792		-0.642835	1.70487		-0.160191	1.31734	1.68389			-0.659748	0.467685	0.421831		-0.267367	0.118687	-0.260083	-1.92298	-1.43132	-2.41362	-1.8584	-1.6444	-2.43195	-1.18629	-1.84607	-0.505602	-0.0315515	-1.65263	-0.20236	0.128054	-0.539877	-0.122148	-0.0300391						-1.77718	0.947014	2.72419	0.00468135	0.0501631	-0.598036	0.0765891
255	P11914	MAS2	Mitochondrial-processing peptidase subunit alpha	MPPA_YEAST	P11914		0.202052		0.517641	0.165641	-0.63043	-0.845292		-0.815101	-0.454277	-0.127262	0.113325	-2.34266	-0.319927	0.264978	-2.14486	-1.16731	-2.00897	-3.37957	-0.683954	-1.01994	-1.37343	-3.12779	-2.73083	-2.35094	-1.23589	-1.12831	-0.534316	-1.43009	-1.22749	-0.681217	-0.99625						-2.063	-0.436694	1.62631	0.0564068	0.155119	-1.31236	-0.320828
256	P11986	INO1	Inositol-3-phosphate synthase	INO1_YEAST	P11986	5.15838	5.94408	5.352	6.19286	5.06012	5.21328	5.3824	4.86655	7.33561	7.32819	7.35501	7.08575	6.78846	7.36773	7.34893	6.99653	5.56898	6.19303	5.73564	4.32135	4.82164	4.49336	4.40963	3.49611	6.76287	6.22333	6.27974	6.57433	5.9392	6.41943	6.34764	6.41472	5.45475	5.66183	0.20708	0.673903	0.829999	4.30519	5.13059	0.825403	0.0350707	0.118393	6.46007	7.27614
257	P12385	SUP45	Eukaryotic peptide chain release factor subunit 1	ERF1_YEAST	P12385		0.96165	0.568958	0.365311	0.280714	0.354291	-0.0274631	-1.86547	1.61938	2.19184	1.92224	1.38487	0.929112	2.20133	2.44473	2.26701	-1.07785	-1.72277	-1.48714	-5.95546	-0.508008	-2.04991	-0.0209127	-1.93278	0.73528	0.420487	0.538089	0.465346	1.72613	1.92881	1.71484	0.135424	-2.5608	0.631973	3.19278	0.0651966	0.2694	-1.1279	-0.314481	0.81342	0.307873	0.45024	0.5398	1.77958
258	P12611	WHI2	Growth regulation protein	WHI2_YEAST	P12611		-2.34181	-2.26526	-1.33996	-0.902104	-1.44898	-0.646338		-2.09478	-1.44591	-2.53443	-6.1946		-2.4848	-2.65558	-3.49619	-2.87887	-2.07651	-2.77052	-2.7748	-3.68557	-2.10292	-3.303	-3.3895	-1.25467	-0.287839	-2.32783	-0.0845641	-3.93923	-0.530553	-0.613781	-0.608368	-2.62518	-1.98234	0.642831	0.122968	0.359659	-3.12025	-0.999141	2.12111	0.00566892	0.0510765	-0.988725	-3.06743
259	P12612	TCP1	T-complex protein 1 subunit alpha	TCPA_YEAST	P12612	-3.4525	-1.49722	-2.22403	-0.615871	-1.00118	-2.04914	-0.779891	-1.57251	-2.3619	-1.25555	-0.918227	-0.619637	-0.799926	-0.445998	-0.368574	-0.59248	-2.5678	-3.20463	-2.67904	-3.57706	-3.55026	-2.86076	-3.08137	-4.70539	-2.02628	-1.22368	-0.896114	-0.792507	-0.0554443	-0.529844	-0.367426	-0.988763	-3.00713	-1.9474	1.05973	0.151136	0.396543	-3.54944	-1.35068	2.19877	0.00463359	0.0501631	-1.23465	-1.28883
260	P12683	HMG1	3-hydroxy-3-methylglutaryl-coenzyme A reductase 1	HMDH1_YEAST	P12683		-6.28623				-4.23212	-2.19538		-2.69345	-1.20468	-2.37037	-2.90434		-1.73567	-1.55623	-0.696244	-2.52585	-0.808406	-2.83696	-2.65786	-1.68445	-1.12208	-2.12268	-1.31757	-1.06552	-1.2801	-1.17711	-0.516369	-1.13116	-0.681955	-0.918992	-2.02852											-1.00978	-2.29321
261	P12684	HMG2	3-hydroxy-3-methylglutaryl-coenzyme A reductase 2	HMDH2_YEAST	P12684		0.585103	-1.48895	-1.03949	-4.12299	-3.14732	-2.61311		-3.99719	-3.27386	-2.69026			-3.4321	-3.05703	-4.04194	-2.11878	-6.1287	-1.87279	-1.88688	-1.89486	-2.09836	-1.18856	-2.30409	-1.63402	-0.758866	-4.5147	-4.25577	-2.65648	-3.53544	-3.80544	-1.01642	-3.00179	-0.647778	2.35401	0.139976	0.384036	-1.87147	-3.29447	-1.42301	0.0287446	0.106655	-2.79084	-3.32044
262	P12686	MRP13	37S ribosomal protein MRP13, mitochondrial	RT13_YEAST	P12686									-2.97297	-3.06645	-2.4804	-1.64803	-4.04451	-3.41733	-2.01879	-2.099	-2.44696	-0.493884	-1.33031	-2.25192	-2.39089	4.79824	-0.201277	-2.31446	-2.41788	-3.69975	2.53211	-2.97744	-1.5444	-1.27303	-1.89301	-3.7671											-1.64074	-2.54196
263	P12688	YPK1	Serine/threonine-protein kinase YPK1	YPK1_YEAST	P12688		0.0302227	-1.51498	-1.39596	-2.45925	-0.150018	0.679545	-0.986776	-1.45555	-1.13197	-1.36641	-1.74389	-2.83551	-1.11459	-0.473828	-1.58518	-2.02244	-2.2695	-4.85319	-2.1499	-2.53353	-1.16536	-2.55732	-3.37186	-1.71552	-2.4125	-1.13453	-0.311656	-1.36499	-1.35442	-1.72778	-2.08521	-2.82376	-0.960238	1.86352	0.0941905	0.315453	-2.40702	-0.729126	1.67789	0.0839831	0.202104	-1.39355	-1.42446
264	P12695	LAT1	Dihydrolipoyllysine-residue acetyltransferase component of pyruvate dehydrogenase complex, mitochondrial	ODP2_YEAST	P12695	-2.11152	-1.37515	-1.68209	-1.00221	-0.720903	-1.68441	-0.743535	-1.19859	-1.53467	-1.45224	-0.710065	-0.210842	-0.415158	0.013111	0.464816	0.464606	-1.50593	-2.50268	-3.41468	-1.32649	-1.74466	-2.0804	-3.31703	-1.37499	-0.735591	0.297803	0.318554	0.0618113	0.366775	0.547658	0.468518	-0.96257	-2.18745	-1.54274	0.644706	0.276032	0.511435	-2.12927	-1.08686	1.04241	0.0723619	0.183938	-0.0143557	-0.976955
265	P12709	PGI1	Glucose-6-phosphate isomerase	G6PI_YEAST	P12709	0.651723	3.64284	2.99466	4.13238	3.86551	3.60432	3.57298	3.51791	4.32052	4.48442	4.54168	4.10498	3.66594	4.69824	5.00494	4.82827	2.52266	3.11538	2.3155	1.02349	2.98043	2.23732	2.21495	1.37136	3.79168	3.21234	3.93226	3.7146	3.82861	4.22827	4.45589	3.60083	2.24426	2.8554	0.611145	0.516925	0.705347	2.20102	3.64018	1.43916	0.0053149	0.0502192	3.66272	4.3629
266	P12754	GCD2	Translation initiation factor eIF-2B subunit delta	EI2BD_YEAST	P12754				-3.03439			-1.02292	1.15681	-0.607062	-2.00272	-2.47101	-1.91321		-0.663744	-0.880741	-0.245867	0.355317	-2.21354	-1.95799	-2.23618	-2.25644	-2.42432	-3.07465	-2.58694	-1.18703	-0.842661	-0.7458	-0.334886	-0.524453	-0.863897	-1.18942	-2.65651											-0.777594	-1.7485
267	P12868	PEP5	E3 ubiquitin-protein ligase PEP5	PEP5_YEAST	P12868							-3.40415				-2.25217	-2.49364		-1.41607	-0.719146	-0.419187	-2.45769	-1.89135	-0.707078	-1.97417	-2.31143	-3.37306	-1.78894	-2.12614	-3.00142	-0.601677	-2.14977	-3.78629	-1.84426	-3.81571	-3.56088	-4.46732
268	P12887	UNG1	Uracil-DNA glycosylase	UNG_YEAST	P12887		-6.15744								-3.47425	-3.0096	-3.8023	-2.12627	-2.80416	-12.4869		-1.62817	-1.29147	-1.83853	-1.38905	-5.06934	-2.04616	-1.69047	-2.27296	-0.403307	-2.08457	-0.498789	-3.40587	-2.56663	-2.79923	-3.70969	-1.7988											-1.59813	-3.42872
269	P12904	SNF4	5'-AMP-activated protein kinase subunit gamma	AAKG_YEAST	P12904		1.61828	1.60918	1.22536	-0.398789		-0.34161		0.694001	0.0827677	0.123308	-0.916383	0.366433	0.764168	1.18761	1.11428	-1.5359	1.72396	0.320706	-2.67331	-0.101558	1.15572	-2.5982	-2.0451	-0.232433	-0.229696	-0.253248	-0.13653	0.776017	1.12025	0.46084	0.110924	-0.541134	1.48427	2.02541	0.140911	0.384428						-0.212977	-0.00407656
270	P12945	NAT1	N-terminal acetyltransferase A complex subunit NAT1	NAT1_YEAST	P12945	-1.15242	-1.40133	-0.249382	-0.14662	-0.308202	0.799588	-2.07229		1.12216	-0.495872	1.03658	0.907132	0.63105	0.71751	0.150739	0.655563	-0.248138	1.20225	1.25282	1.00053	-1.4826	-1.12653	-2.38904	-0.682268	-1.02749	0.464552	0.510354	-0.446271	1.58967	0.624631	0.814309	1.33513	0.801865	-0.737436	-1.5393	0.0176511	0.17104	-1.42011	-0.526969	0.893142	0.325966	0.468412	-0.124714	0.642501
271	P12962	CAF20	Cap-associated protein CAF20	CAF20_YEAST	P12962	0.0865395	0.533054	0.422893	1.27011	0.78179	0.436522	1.06951	0.066571	0.720735	1.41966	1.47058	1.19247	0.930108	0.437357	0.613457	-0.0402751	0.156434	-0.354354	-0.878008	0.341494	-0.540933	0.271064	-0.320521	-0.406845	0.654775	2.09989	0.913487	2.18149	1.49076	1.75885	1.80053	2.33786	-0.183608	0.578148	0.761757	0.08568	0.303067	-0.249309	0.588597	0.837906	0.0246984	0.10059	1.46241	1.20086
272	P13130	SPS100	Sporulation-specific wall maturation protein	SS100_YEAST	P13130		-1.10079				-1.49241	-2.43683		-0.984755	0.958172	0.183432	0.296426	-2.28244	0.408068	-4.78046	-1.76075	-2.39053	-2.64608	-1.12257	-2.37391	-2.28205	-1.26976	-2.08675	-1.72105	-2.35728	-0.381954	-0.107663	1.06598	-1.33252	-1.17135	-0.809314	-0.39829											-0.445228	0.113319
273	P13188	GLN4	Glutamine--tRNA ligase	SYQ_YEAST	P13188	-0.244831	0.566991	0.205938	0.810557	0.71683	1.02566	1.17094	0.0147888	1.22264	1.13533	1.14464	0.791065	0.625837	1.57874	2.30695	2.06603	-0.640217	0.0103048	0.302614	-1.78573	-0.274269	-1.31643	-2.30711	-2.05021	1.58366	1.62471	2.09108	1.94982	2.31696	2.02518	1.72584	0.950248	-0.528257	0.334664	0.862921	0.146116	0.391163	-1.487	0.732055	2.21906	0.00542512	0.0502192	1.81232	1.07342
274	P13259	PCT1	Choline-phosphate cytidylyltransferase	PCY1_YEAST	P13259											-4.21181	-2.78842	-2.14236	-2.42797	-3.04539	-3.54507	-1.59831	-2.867	-1.92278	-2.72096	-2.57697	-1.41178	-0.98249	-1.12081	-0.227762	-2.0873	-2.57812	-2.48688	-1.51829	-2.3359	-1.9958	-0.654141
275	P13298	URA5	Orotate phosphoribosyltransferase 1	PYRE_YEAST	P13298	-0.927685	-1.3153	-1.99081	-1.16804	-2.40282		-2.46685		1.11417	1.24821	0.513583	0.326209	0.475002	1.27196	1.17045	1.4235	-1.93487	0.744099	-0.830132	-2.14197	-1.81794	-1.174	-2.42624	-2.40444	2.11405	1.69615	1.67555	1.7657	1.88874	2.22868	2.03832	1.68178	-1.04072	-1.35046	-0.30974	0.673268	0.829999						1.81286	0.800543
276	P13517	CAP2	F-actin-capping protein subunit beta	CAPZB_YEAST	P13517	-0.751616	0.992447	-1.55188	0.673818	-0.561996	0.539432	0.838924	0.501483	1.2171	1.64461	1.42112	1.32258	0.660285	1.41928	0.944951	1.59326	-1.4714	0.187045	-1.08301	-1.27524	-0.151107	-1.00645	-0.985774	-1.95545	0.889006	1.06219	0.951844	1.24181	0.208135	0.526102	0.763709	0.346909	-0.910652	-0.159307	0.751345	0.328595	0.561806	-1.0247	0.329461	1.35416	0.0301948	0.109105	1.03621	1.40135
277	P13586	PMR1	Calcium-transporting ATPase 1	ATC1_YEAST	P13586		0.72736		0.850353			2.45047		-1.88653	-2.4263	-1.76984	-1.41213	-1.11049	-1.11284	0.369397	0.923768	-3.16784	-2.27149	-2.10158	-0.812474	-2.7445	-1.54492	-2.02202	-1.15651	-0.467917	-2.33114	-0.328811	0.483919	-0.626021	-0.884448	-0.975962	-1.12226											-0.660988	-1.8737
278	P13587	ENA1	Sodium transport ATPase 1	ATN1_YEAST	P13587		-0.982806							-0.317172	-0.451549	-1.94392	-1.05728	0.493889	0.493871	-0.0412386	-0.610992	-0.968022	-1.60102	-1.39973	-1.59612	-2.42123	-1.91029	-0.808761	-2.39776	-0.236525	-2.28912	-2.18552	-0.924111	-0.429127	-0.0846903	0.259597	-0.545048											-1.40882	-0.942479
279	P13663	HOM2	Aspartate-semialdehyde dehydrogenase	DHAS_YEAST	P13663	0.530779	2.41469	2.15923	3.61464	1.20409	1.10084	3.03241	2.12584	3.05225	3.55793	3.72578	4.33307	3.51274	3.79106	3.82681	3.89239	2.03985	1.96362	1.24171	1.00622	0.749721	0.101228	-0.168492	-0.310616	2.62641	2.98054	3.33707	3.65961	3.28708	3.34761	3.31154	3.94483	1.56285	2.17983	0.616985	0.402606	0.620344	0.0929604	1.86579	1.77283	0.0131422	0.0756284	3.15091	3.66726
280	P14020	DPM1	Dolichol-phosphate mannosyltransferase	DPM1_YEAST	P14020	-0.919569	0.83473	0.341503	0.417487	-0.64286	-0.0822188	0.674281	0.0979458	2.22266	2.0521	1.97249	1.88883	2.10713	2.4302	2.49937	2.55541	-0.291227	0.728352	1.08214	-0.558928	0.111779	0.00159692	-0.524484	0.773501	2.19988	1.89049	2.19836	1.77869	2.01683	2.77537	2.08768	1.78986	0.240085	0.168538	-0.0715473	0.900173	0.942255	0.0905982	0.011787	-0.0788112	0.842736	0.900706	2.01686	2.03402
281	P14063	MRPL31	54S ribosomal protein L31, mitochondrial	RM31_YEAST	P14063														-2.84063		-3.38908	-1.62982	-3.06446	-2.7982	-1.72906	-2.77316	-2.52907	-2.00477	-1.02154	-2.02252	0.0938013	0.260895	-0.182379	0.944761	1.77882	0.709261	0.140755
282	P14065	GCY1	Glycerol 2-dehydrogenase (NADP(+))	GCY1_YEAST	P14065		1.56286	-2.15576	-0.887828	0.265185	-0.531311	0.60828	-0.823699	-0.878783	-0.622207	-0.513176	-1.05634	-1.61061	-0.125882	0.417964	-0.120337	0.89383	-2.15193	-3.39973	-2.03566	-1.11792	-1.96789	-1.72286	-2.09553	-0.998959	-0.906243	-0.67709	-0.400937	-1.2539	-0.282336	-0.188741	-0.457185	-1.67337	-0.493574	1.1798	0.441356	0.647658	-1.72605	-0.120386	1.60567	0.00690529	0.0548946	-0.745807	-0.767626
283	P14120	RPL30	60S ribosomal protein L30	RL30_YEAST	P14120	0.659728	1.38502	1.59157	2.97574	-2.67802	-0.511055	0.543942	-0.103113	4.16291	3.90879	3.8378	4.85808	3.35993	4.84805	4.50061	4.82998	-0.657248	1.31452	-1.22623	1.1211	-1.07029	-0.899865	-2.59678	0.827635	3.95272	5.10141	5.37723	5.43144	5.28922	4.12433	4.41345	4.01194	0.138037	1.65301	1.51498	0.10666	0.332888	-0.934826	-0.687062	0.247764	0.810557	0.879534	4.9657	4.1919
284	P14126	RPL3	60S ribosomal protein L3	RL3_YEAST	P14126	2.27698	4.2265	3.728	3.81389	3.86397	4.32341	4.34034	3.51608	5.59657	5.27223	4.89067	4.79796	4.32438	5.16932	4.95	4.60493	1.73175	3.26471	2.38464	1.82988	3.27096	3.71838	2.56466	2.68778	7.32555	6.95196	7.26186	6.83099	7.39112	8.07656	7.61773	6.85207	2.30274	3.51135	1.2086	0.0710904	0.280862	3.06044	4.01095	0.950506	0.0291715	0.107597	7.09259	5.13936
285	P14164	ABF1	ARS-binding factor 1	ABF1_YEAST	P14164		-3.65901	-2.08215	-1.8377	0.103951	1.17582	0.721404		1.40623	1.51589	1.21746	1.0559	0.405197	1.07733	0.0507235	-0.454107	-1.6304	-2.24362	-1.55552	-1.84085	-0.889595	-3.21366	-2.56129	-2.50582	-3.35441	0.392144	0.939259	0.839797	0.469152	-1.31567	1.29176	2.28356	-1.8176	-2.52629	-0.70869	0.224311	0.464542	-2.29259	0.66706	2.95965	0.00572074	0.0510765	-0.295803	1.29887
286	P14306	TFS1	Carboxypeptidase Y inhibitor	CPYI_YEAST	P14306		-4.15124		-2.23084	-0.536429				-2.09253	-1.71572	-2.06556	-1.75287		-6.28573	-1.28983	-0.292901	-1.91872	-3.85053	-1.73044	-2.76025	-2.54181	-2.20134	-2.14543	-0.776721	-2.42452	-1.79434	-1.12182	-1.56272	-2.89409	-2.0459	-2.46649	-2.09342											-1.72585	-1.90667
287	P14359	SNA3	Protein SNA3	SNA3_YEAST	P14359				-6.78323		-9.25171	-7.40603					-14.835					-2.03013	-2.06431	-0.466663	-1.83779	-1.18716	-2.28893	-3.03005	-2.02799	-15.4654	-0.966167	-15.5473	-15.4564	-14.8529	-14.288	-16.3861	-13.9378
288	P14540	FBA1	Fructose-bisphosphate aldolase	ALF_YEAST	P14540	6.77769	7.66257	8.00031	8.40904	8.22159	6.65371	7.32984	6.83457	7.90814	8.46299	8.13468	7.69174	7.67504	8.22241	8.51664	8.34967	7.09507	7.67919	6.74521	5.51681	6.3702	5.61826	6.30873	5.78589	8.14827	7.841	8.0446	8.45795	8.44323	8.42684	8.87035	8.16673	6.75907	7.7124	0.953334	0.147533	0.3922	6.02077	7.25993	1.23915	0.0207459	0.0922971	8.12295	8.04939
289	P14680	YAK1	Dual specificity protein kinase YAK1	YAK1_YEAST	P14680		-0.74574		-0.970781	-0.244294	-0.759538	-0.659514		-0.165872	-0.708849	-0.0493243	0.0573943	-0.815809	-0.328878	0.413202	-0.0795422	-2.09845	-2.19159	-1.58948	-2.48675	-2.24062	-2.12851	-2.25136	-2.3002	-0.29409	0.105188	-0.413323	-1.38347	0.639895	-0.281291	-0.680914	-1.97795						-2.23017	-0.554449	1.67572	6.88e-05	0.0155506	-0.496423	-0.216663
290	P14681	KSS1	Mitogen-activated protein kinase KSS1	KSS1_YEAST	P14681	-0.236771	-3.01526	-1.58395	-2.9927	-1.81346	-2.22385	-2.11606	-3.99991	-0.0782797	0.0846509	0.00292309	-1.54958	-0.474061	0.0954069	-0.594282	-1.99875	-2.36126	-2.7168	-4.88572	-1.54319	-2.29645	-1.32337	-1.9453	-4.04103	0.314755	-1.13747	-1.97257	-2.36213	-1.16282	-0.325167	-0.0116253	-1.00737	-2.87674	-1.95717	0.919574	0.3818	0.600038	-2.40154	-2.53832	-0.136784	0.863841	0.91655	-1.28935	-0.385072
291	P14682	CDC34	Ubiquitin-conjugating enzyme E2-34 kDa	UBC3_YEAST	P14682											-2.11283	-2.37087			-1.64267	-0.972257	-1.24959	-2.15579	-0.61281	-2.10504	-1.81635	-1.45541	-2.33662	-2.01378	-2.34442	-0.674743	-2.18975	-1.16968	-0.658692	-2.76804	-2.50675	-1.31546
292	P14693	SAM35	Sorting assembly machinery 35 kDa subunit	SAM35_YEAST	P14693																	-1.67836	-1.14354	-3.43151	-1.78243	-2.93225	-1.28286	-1.53857	-2.57576	-1.13451	-2.80875	-2.7374	-2.20548	-3.14898	-1.78577	-1.97169	-1.87541
293	P14736	RAD4	DNA repair protein RAD4	RAD4_YEAST	P14736											-2.3976						-2.18165	-2.17766	-2.25359	-0.80827	-2.1796	-1.6315	-1.6779	-1.97573	-0.098527	-1.31305	-1.35182	-2.33061	-2.33191	-0.888485	-1.62339	-1.20896
294	P14741	GCN3	Translation initiation factor eIF-2B subunit alpha	EI2BA_YEAST	P14741		0.529772	-0.148763	-3.15916	0.0763532	0.454775	0.272161		0.971532	1.20591	0.64512	-0.738302	-0.321642	1.03723	0.639571	0.331658	-1.80642	0.0301078	-2.73336	-1.39653	1.36276	1.217	-1.50543	-1.79762	0.627954	-2.13231	-0.165702	-0.740854	0.913516	0.690048	0.523132	-0.52541	-1.47655	-0.926052	0.550499	0.657018	0.81904	-0.180819	0.267763	0.448583	0.676071	0.783183	-0.602729	0.521066
295	P14742	GFA1	Glutamine--fructose-6-phosphate aminotransferase [isomerizing]	GFA1_YEAST	P14742		-0.375201	-0.984816	-0.443139	-1.11968	-0.785053	0.351447	-1.13621	-0.594275	-0.629754	-1.18859	-0.803624	-1.19478	-0.460286	-0.224758	-0.547873	-3.20581	-2.73133	-3.43957	-5.14926	-2.19567	-2.35514	-2.62469	-4.95613	-0.182589	-1.30062	-0.513618	-0.107342	-0.12749	-0.380989	-0.593026	-0.572712	-3.63149	-0.601052	3.03044	0.00531115	0.105011	-3.03291	-0.672373	2.36054	0.0184397	0.0864925	-0.526041	-0.804061
296	P14743	NMT1	Glycylpeptide N-tetradecanoyltransferase	NMT_YEAST	P14743		-4.13399	-2.71561	-1.36183	-4.08327	-1.78486	-1.49175		-1.9313	-1.52888	-1.99938			-1.73481	-2.85827	-2.37056	-0.75105	-4.51178	-3.8955	-2.03899	-3.40348	-1.24176	-2.82965	-1.84915	-1.21473	-1.66758	-0.659245	-0.720643	-1.10375	-1.00747	-2.12106	-1.60856	-2.79933	-2.73714	0.0621883	0.961309	0.975864	-2.33101	-2.45329	-0.122283	0.896503	0.941973	-1.06555	-1.81985
297	P14747	CMP2	Serine/threonine-protein phosphatase 2B catalytic subunit A2	PP2B2_YEAST	P14747	-1.2268	0.686111	1.37413	1.95771	1.11091	2.52497	0.589519	0.817573	0.507869	1.35172	0.920975	1.33066	0.563234	1.67598	1.22825	-0.318598	-0.930951	2.15203	-0.699653	-1.76074	-0.637436	0.251501	-1.25218	-1.29849	2.20255	2.12989	0.192758	1.39884	1.87013	1.7192	2.45577	0.685487	-0.309828	0.697788	1.00762	0.393952	0.61165	-0.73415	1.26074	1.99489	0.012388	0.0734036	1.48101	1.02781
298	P14772	BPT1	Bile pigment transporter 1	BPT1_YEAST	P14772																	-3.10879	-0.192551	-2.08927	-2.43116	-1.46229	-1.84101	-1.75315	-2.30375	-4.08459	-2.99491	-5.23638	-3.10902	-3.71884	-2.69356	-3.78371	-3.94271
299	P14832	CPR1	Peptidyl-prolyl cis-trans isomerase	CYPH_YEAST	P14832	4.09825	5.2371	5.06761	6.32837	4.92705	5.54639	4.89045	5.19594	5.79196	6.09951	6.33409	7.00717	5.81052	5.81031	6.02892	6.05706	5.00771	4.1768	4.23481	3.85235	4.24643	3.6224	4.51058	3.86284	6.40775	6.75461	6.71666	6.48958	6.15455	6.93267	6.81786	6.77446	4.31792	5.18283	0.864912	0.146239	0.391163	4.06056	5.13996	1.07939	0.00490296	0.0502192	6.59215	6.30818
300	P14843	ARO3	Phospho-2-dehydro-3-deoxyheptonate aldolase, phenylalanine-inhibited	AROF_YEAST	P14843	1.20461	2.32942	2.03413	3.15741	2.97854	2.58002	2.74771	2.65395	2.21348	2.67065	3.23039	3.42567	2.41474	2.48493	2.42431	2.93205	1.1881	2.82106	1.05007	1.0308	1.94376	1.55334	0.902229	1.5228	2.58016	3.017	2.72143	3.16471	3.30286	2.30955	3.20563	3.17819	1.52251	2.18139	0.658884	0.308718	0.545245	1.48053	2.74005	1.25952	0.0016202	0.0371299	2.87083	2.88505
301	P14904	APE1	Vacuolar aminopeptidase 1	AMPL_YEAST	P14904	-1.01216	4.55788	4.108	4.53856	2.37618	2.13805	3.83528	2.91151	2.72132	2.31064	2.29051	2.36863	0.758763	2.28731	2.7864	3.16857	3.27007	2.74138	1.56427	1.50485	1.25956	0.764452	0.360021	-1.95692	2.44114	1.72793	2.13782	1.87922	2.06871	2.65933	2.61938	0.317073	2.27014	3.04807	0.777929	0.605162	0.787483	0.106777	2.81525	2.70848	0.0151813	0.0792871	2.04653	2.42277
302	P14906	SEC63	Protein translocation protein SEC63	SEC63_YEAST	P14906	-0.672328	0.852612	0.825101	1.46215	-0.661331	-0.387766	0.598459	1.52262	1.33177	2.00257	1.13187	1.88801	0.859879	1.55945	1.40326	1.49836	-0.638409	0.171791	0.655534	-0.0788958	-1.06415	-0.760356	0.595481	-1.34488	1.80582	0.883852	1.72403	0.826649	2.35088	2.15643	1.85551	1.82915	0.0275051	0.616884	0.589379	0.307018	0.543338	-0.643476	0.267996	0.911472	0.215249	0.360975	1.31009	1.58856
303	P14907	NSP1	Nucleoporin NSP1	NSP1_YEAST	P14907		-1.99755	-3.61527	-2.00958		-2.61726	-2.23809										-2.30632	-0.792723	-1.76498	-2.68232	-1.80444	-2.10756	-2.64205	-3.06548	-1.58941	-2.34147	-2.40108	-0.315311	-3.1574	-2.28501	-1.96942	-0.26281	-1.88658	-2.5408	-0.654218	0.368184	0.58581
304	P14922	CYC8	General transcriptional corepressor CYC8	CYC8_YEAST	P14922		-2.96613	-5.04963	-3.24633		-5.36734	-2.78917		-0.368579	-0.350911	-0.366396	-0.464586	-3.9678	-1.71411	-0.274535	0.299582	-2.15119	-0.900936	-3.62104	-1.71095	-2.09544	-1.61616	-1.53365	-1.28514	-0.954492	-0.801225	-0.84859	-1.24427	-0.639523	-0.556927	-0.26549	-1.4831	-2.09603	-3.75403	-1.658	0.114463	0.340925						-0.962145	-0.387618
305	P15019	TAL1	Transaldolase	TAL1_YEAST	P15019	1.55969	1.87329	1.8566	2.82469	2.6783	1.89624	2.79666	2.62963	3.28883	3.48084	3.50679	4.04581	3.17113	3.48499	3.6609	3.9997	1.83067	2.06137	1.25501	1.02959	2.00604	1.15043	1.28066	1.99141	3.2761	3.30908	3.85859	4.10844	4.01753	3.23074	3.68479	3.59203	1.54416	2.02857	0.484412	0.233577	0.474547	1.60714	2.50021	0.893072	0.0266569	0.103546	3.63805	3.58057
306	P15108	HSC82	ATP-dependent molecular chaperone HSC82	HSC82_YEAST	P15108	0.474162	2.49012	2.06843	2.7204	2.58002	2.4831	3.25125	1.51341	2.20783	2.63997	2.8053	2.33954	1.74734	2.79667	2.64374	2.66015	0.670386	1.32909	0.904867	-0.15098	2.1547	2.24785	1.21546	0.260328	2.06917	2.78448	2.89278	2.83004	3.0834	2.83048	2.77032	2.53472	0.688341	1.93828	1.24994	0.0801418	0.292867	1.46959	2.45695	0.98736	0.14372	0.279568	2.64412	2.49816
307	P15180	KRS1	Lysine--tRNA ligase, cytoplasmic	SYKC_YEAST	P15180	1.67612	2.43916	2.04388	2.29752	1.81664	2.26681	2.06294	3.00768	3.07159	3.11427	2.98865	3.06609	2.59359	3.44095	3.30945	3.44723	1.69114	1.91211	1.59257	0.761575	2.11509	1.95937	1.19694	2.0256	1.76295	1.86285	2.02593	2.05038	2.52821	2.82036	2.69088	1.82662	1.48935	2.11417	0.624819	0.0841613	0.299344	1.82425	2.28852	0.464272	0.212314	0.358568	1.92553	3.06015
308	P15274	AMD1	AMP deaminase	AMPD_YEAST	P15274		0.850922	0.120921	0.828693	0.482597	0.574186	1.26641	-1.09836	0.509643	1.18195	0.650886	-0.0870577	-0.241502	1.2382	1.16146	1.22025	-3.00353	0.365974	-0.952859	-1.75384	-0.668321	-0.898003	-2.7891	-1.59472	0.496514	-0.190463	0.536929	0.208234	0.687127	0.968519	0.387887	-0.134634	-1.33606	0.600178	1.93624	0.0742104	0.287007	-1.48754	0.306207	1.79374	0.0407912	0.129017	0.262804	0.563856
309	P15303	SEC23	Protein transport protein SEC23	SEC23_YEAST	P15303	-0.851025	2.37065	1.42363	1.63982	1.2801	0.867641	0.907536	-0.586319	2.25529	1.85921	1.69836	1.69288	1.48129	2.21461	2.32211	2.34495	0.0931181	1.62953	0.498448	-2.57315	0.492441	0.619371	-0.811385	-1.35431	2.16097	1.51146	1.88505	2.39268	1.85069	1.94426	1.50219	1.58899	-0.0880133	1.14577	1.23378	0.316629	0.55163	-0.26347	0.61724	0.88071	0.216324	0.360975	1.98754	1.87643
310	P15367	SEC11	Signal peptidase complex catalytic subunit SEC11	SEC11_YEAST	P15367									-0.0262309	0.293708	-0.4647	-2.00983		-0.19382	-0.669415	-1.98457	-1.63255	-3.4336	-2.47118	-1.67063	-2.19037	-1.68986	-1.11303	-1.22106	1.85607	0.238935	1.72316	0.571417	2.12952	2.4433	1.2526	0.96088											1.0974	-0.551762
311	P15424	MSS116	ATP-dependent RNA helicase MSS116, mitochondrial	MS116_YEAST	P15424	-7.25475	-4.58778		-4.86105		-4.12438	-3.33229			-9.78929	-3.40386	-4.67842	-2.71808	-4.12662	-2.90781	-3.18151	-4.96682	-2.1633	-1.49372	-0.660677	-4.70778	-1.55115	-4.00289	-0.567919	-1.96755	-1.9677	-2.9808	-2.531	-2.05241	-2.65181	-3.62028	-3.5597	-2.32113	-5.56786	-3.24673	0.0563111	0.257308						-2.36176	-5.95719
312	P15454	GUK1	Guanylate kinase	KGUA_YEAST	P15454		1.42568	1.33387	1.29644	-3.852	0.391139	0.82301	0.051273	1.72294	2.86698	2.97358	2.16693	1.15473	2.80689	3.06548	3.01882	-0.0380484	1.11738	0.591015	-1.90775	-1.83665	-1.89316	-3.17405	-0.904221	0.6195	-0.234252	0.512484	0.633264	0.749764	1.62444	1.7049	0.252988	-0.0593501	1.352	1.41135	0.130713	0.373799	-1.95202	-0.646645	1.30537	0.309629	0.451725	0.382749	2.43261
313	P15496	IDI1	Isopentenyl-diphosphate Delta-isomerase	IDI1_YEAST	P15496	-0.0580066	0.388088	0.763376	1.15476	-1.14572	0.0994769	0.802865	-0.0387701	1.58299	2.17519	2.41854	2.265	1.49414	1.47743	1.63998	1.68784	0.00405688	-0.448267	0.184162	0.00456693	0.531084	-0.134444	0.370627	0.233786	0.941893	1.57198	1.32212	2.03893	0.927231	0.34326	1.16405	1.96006	-0.0638704	0.562053	0.625924	0.0759921	0.28868	0.250263	-0.0705383	-0.320801	0.48113	0.607668	1.46873	2.11043
314	P15565	TRM1	tRNA (guanine(26)-N(2))-dimethyltransferase, mitochondrial	TRM1_YEAST	P15565		-0.304182	-1.06647	-0.87581	-0.574794	0.00590591	-0.0101918	-3.89115		-3.81077	-4.30918	-2.3493		-1.35006	-3.72711	-2.95172	-1.82379	-2.44775	-2.311	-2.21295	-4.05953	-0.894094	-3.81358	-3.28718	-1.9496	-1.07525	-0.764989	-2.19851	-0.876053	-0.336192	-0.757902	-1.31907	-2.19887	-0.74882	1.45005	0.00209761	0.0656947	-3.0136	-1.11756	1.89604	0.159935	0.299153	-1.49709	-3.48975
315	P15624	FRS1	Phenylalanine--tRNA ligase beta subunit	SYFB_YEAST	P15624	-0.115181	0.0106044	0.129804	0.797578	0.279088	0.256449	0.746812	-1.32317	1.42048	1.88558	1.62808	1.62313	1.48896	1.94647	2.3193	2.12604	-0.0580426	0.438214	-0.863569	-1.7244	-1.93731	-1.93869	-0.206504	-1.92866	0.954932	1.30384	1.48257	1.25172	1.84012	1.84741	1.71856	1.03433	-0.551948	0.205701	0.75765	0.192288	0.436215	-1.50279	-0.0102056	1.49259	0.0542537	0.150195	1.24826	1.63932
316	P15625	FRS2	Phenylalanine--tRNA ligase alpha subunit	SYFA_YEAST	P15625	0.860304	1.54816	0.78314	2.30893	2.46883	1.73405	1.7274	4.30196	2.89995	2.997	2.92323	3.17018	2.90372	3.25175	3.655	3.56833	0.788483	0.251363	-0.498872	-0.398207	1.06155	0.697383	-1.60386	1.15713	2.23993	2.52215	2.49592	2.09062	2.60359	2.92066	3.08526	3.14276	0.0356919	1.37513	1.33944	0.0282414	0.197076	0.32805	2.55806	2.23001	0.0462332	0.136828	2.33715	2.99759
317	P15646	NOP1	rRNA 2'-O-methyltransferase fibrillarin	FBRL_YEAST	P15646	-1.26546	1.97555	1.50169	1.21646	1.75322	0.530076	-0.0138093	-0.56578	2.25059	2.509	2.26558	1.12953	1.23077	2.42107	2.52301	1.99046	0.908905	1.48055	0.965816	-0.168935	0.506993	0.485355	-0.584515	2.57137	3.73037	2.34908	3.71269	3.18946	2.75425	4.05366	3.41276	2.7749	0.796585	0.85706	0.0604752	0.942431	0.964804	0.744802	0.425926	-0.318876	0.712603	0.809657	3.2454	2.03868
318	P15700	URA6	Uridylate kinase	KCY_YEAST	P15700	0.510415	-0.320812	0.300836	-0.188774	-1.56858	-0.88001	0.165497	-0.74635	1.48865	1.56636	1.29411	2.24691	0.836333	-0.0864509	0.665714	1.40311	-1.3928	-1.04493	-0.88038	-3.09409	-1.87556	-2.21685	-0.846163	-0.653097	0.844064	0.740485	0.668062	0.885934	0.799552	0.202141	0.650268	0.930668	-1.60305	0.0754163	1.67847	0.021714	0.176472	-1.39792	-0.757362	0.640557	0.266596	0.409903	0.784636	1.64901
319	P15703	BGL2	Glucan 1,3-beta-glucosidase	BGL2_YEAST	P15703	3.54669	3.08676	3.26316	4.11207	3.35507	2.03194	2.89473	3.76997	5.06954	5.32177	5.40068	5.55973	4.49862	5.65092	5.78657	5.92341	3.9202	4.26995	3.44058	2.97197	4.29423	3.25434	2.2877	3.066	3.87431	3.88574	5.0047	4.9169	3.9944	4.37788	4.57851	4.6305	3.65067	3.50217	-0.148505	0.695157	0.842058	3.22557	3.01293	-0.212643	0.71548	0.809965	4.42041	5.33793
320	P15705	STI1	Heat shock protein STI1	STI1_YEAST	P15705	0.764931	2.27222	1.61351	2.4316	2.21331	2.12671	2.61154	1.94167	0.736829	2.75323	2.86067	2.46803	1.73026	2.58704	2.95666	2.75345	-0.223297	0.694268	-0.33985	-0.795933	0.196295	0.615341	-0.477662	0.743546	1.00596	1.80825	1.49448	2.20597	1.22226	0.917954	1.49935	1.30411	-0.166203	1.77056	1.93677	0.00759695	0.119465	0.26938	2.22331	1.95393	0.000733814	0.0282951	1.62866	2.20469
321	P15731	UBC4	Ubiquitin-conjugating enzyme E2 4	UBC4_YEAST	P15731	-0.997384	1.09325	0.787364	1.24125	1.68704	3.02723	0.668922	0.885871	2.93148	3.03469	2.49032	4.43948	4.54932	2.98737	2.8936	3.02731	0.683024	-1.55922	0.507995	-1.29045	0.228618	1.99885	-2.01199	-0.130272	3.76651	3.28132	2.63451	4.07026	2.5097	3.39769	3.19249	4.28177	-0.414664	0.531121	0.945785	0.272486	0.507797	0.0213025	1.56727	1.54596	0.165804	0.305324	3.43815	3.22399
322	P15790	CKA1	Casein kinase II subunit alpha	CSK21_YEAST	P15790		-3.32277					-4.88809		-1.27152	-0.615547	-1.76482	-0.902913		-3.5269	-0.735876	-1.49421	-1.69995	-2.0014	-2.81327	-2.18301	-1.45872	-2.66273	-1.81338	-2.19785	-1.11555	-1.40258	-0.267069	-0.490578	-0.221087	-0.31009	-2.07065	-3.3304											-0.818943	-1.1387
323	P15873	POL30	Proliferating cell nuclear antigen	PCNA_YEAST	P15873		-1.56592	-3.25804	-1.79289		-2.66513	0.415876	-3.47036	-0.335924	-0.330259	-0.070123	0.502166	-0.15678	0.454679	1.18579	1.70674	-2.20235	-3.41466	-2.99551	-0.976161	-1.20865	-1.88959	-2.57272	-2.45135	-0.898901	0.00221857	0.355089	0.628565	0.544257	0.323115	-0.136254	-0.736057	-2.39717	-2.20562	0.191554	0.814421	0.904599	-2.03058	-1.90654	0.124042	0.91117	0.951669	0.021743	-0.0585353
324	P15891	ABP1	Actin-binding protein	ABP1_YEAST	P15891	1.98842	3.08061	2.96956	3.74196	1.57311	3.204	4.09007	2.96221	2.44586	3.0965	3.48496	3.52875	1.8857	3.12158	3.72966	3.52174	0.683527	1.52938	1.02374	1.48361	1.20591	0.418384	1.41345	1.71996	2.61372	3.13307	3.33414	3.46869	3.06744	2.50431	2.49461	2.2068	1.18006	2.94514	1.76507	0.00528647	0.105011	1.18943	2.95735	1.76792	0.0242215	0.10059	3.1374	3.13902
325	P15992	HSP26	Heat shock protein 26	HSP26_YEAST	P15992	0.581132	3.14284	3.25804	4.26008	1.26203	2.18052	3.24159	2.26553	3.81978	4.95029	5.28379	5.17484	4.00717	4.99317	5.47696	5.69445	3.10866	2.39809	1.43565	1.39238	1.54803	-0.0213072	1.09875	0.693581	1.32263	2.71819	3.57989	3.27357	1.51167	3.07506	3.11309	3.10788	2.08369	2.81052	0.726829	0.443596	0.649461	0.829763	2.23742	1.40765	0.0362274	0.119988	2.72357	4.80717
326	P16120	THR4	Threonine synthase	THRC_YEAST	P16120	0.281322	1.57377	1.09285	2.14639	1.74706	1.62998	2.00222	1.702	2.03143	2.69123	3.05103	2.76651	2.05628	2.63726	2.58484	2.04379	0.382313	0.834668	-0.184558	0.0785229	0.563256	0.171412	-0.468832	0.0975502	2.51018	2.87775	2.30229	2.72289	2.73967	2.62189	3.11433	3.34624	0.277737	1.27358	0.995846	0.0694491	0.278387	0.0908466	1.77031	1.67947	0.000317683	0.0232283	2.60328	2.63505
327	P16140	VMA2	V-type proton ATPase subunit B	VATB_YEAST	P16140	-0.719991	2.10402	1.69235	2.34866	1.96727	2.23935	2.30521	1.44764	4.02956	3.91194	3.45656	2.52382	2.3956	4.0296	3.78982	3.55869	0.34361	1.8526	1.28482	-0.950543	1.62717	1.36827	0.4753	0.463723	2.35957	1.54638	2.42462	2.38874	2.15675	2.63264	2.57677	1.2217	0.632621	1.35626	0.723637	0.467962	0.666885	0.983614	1.98987	1.00625	0.0310593	0.111236	2.17983	3.48047
328	P16370	RPB3	DNA-directed RNA polymerase II subunit RPB3	RPB3_YEAST	P16370		-1.71281	-2.16954	-1.17913	-3.18709	-1.38743	-0.672857		-0.260957	0.109996	0.0746364	-0.219697	-1.23807	-0.490266	-0.612514	-0.741314	-3.01923	-2.91747	-1.16399	-2.23249	-2.59305	-1.61911	-1.03988	-4.17341	-1.23589	-1.68421	-1.43535	-1.10146	-1.82234	-1.63846	-1.15711	-1.2568	-2.3333	-1.68716	0.64614	0.300135	0.538232	-2.35636	-1.74912	0.607237	0.579052	0.691414	-1.36422	-0.0740053
329	P16387	PDA1	Pyruvate dehydrogenase E1 component subunit alpha, mitochondrial	ODPA_YEAST	P16387	-0.274305	2.06652	1.36601	1.82037	2.26127	1.63856	1.81719	0.792638	3.35091	3.17619	2.94185	2.67643	2.26033	3.51609	3.44188	3.17066	0.480617	1.5646	0.993463	0.156428	1.72343	1.33168	0.436388	-0.216085	2.96724	2.7525	2.93175	2.8369	3.39223	3.32401	3.41814	2.59232	0.798778	1.24465	0.445873	0.49245	0.684314	0.818853	1.62741	0.808562	0.181384	0.32581	2.8721	3.03634
330	P16451	PDX1	Pyruvate dehydrogenase complex protein X component, mitochondrial	ODPX_YEAST	P16451											-18.8424	-14.7339				-11.6391	-2.16297	-1.75188	-0.717807	-1.5689	-1.45559	-2.33775	-1.07803	-1.76933	-0.603997	-1.97402	-11.0865	-13.7198	-13.1126	-0.122666	-3.27421	-2.93582
331	P16467	PDC5	Pyruvate decarboxylase isozyme 2	PDC5_YEAST	P16467									2.8309	2.9022	1.41104	-0.321993	0.36547		1.9463	0.676729	-2.50382	-2.83326	-1.87358	-1.32077	-1.7293	-3.29504	-3.43139	-1.68831	0.984578	-0.382267	-2.61649	0.595755	0.926002	1.77619	1.04038	-1.3678											-0.354606	1.70554
332	P16474	KAR2	78 kDa glucose-regulated protein homolog	GRP78_YEAST	P16474	1.27139	2.12206	1.4396	2.99343	2.68576	2.67037	2.38626	1.94565	2.33439	2.62651	2.85825	2.86797	2.42442	2.77321	2.90524	2.37112	1.30522	2.19671	0.73713	0.293927	1.62647	1.53823	1.28268	0.737749	2.21999	2.23835	2.41441	3.26387	2.64049	2.66717	2.93621	2.82621	1.13325	1.95662	0.823372	0.196829	0.436851	1.29628	2.42201	1.12573	0.00533883	0.0502192	2.53416	2.67178
333	P16521	YEF3	Elongation factor 3A	EF3A_YEAST	P16521	1.84608	3.92695	3.65957	3.8385	2.98279	3.72971	3.89425	2.40348	5.10644	4.79475	4.40877	4.71244	4.45725	5.03501	4.95274	4.85795	2.23378	3.3699	2.7478	1.61413	3.00894	2.82822	2.38777	1.83787	5.00218	4.8549	5.20634	5.2981	5.5288	5.29681	5.07049	4.85757	2.4914	3.31777	0.82637	0.230315	0.47165	2.5157	3.25256	0.73686	0.139704	0.274333	5.09038	4.7556
334	P16547	OM45	Mitochondrial outer membrane protein OM45	OM45_YEAST	P16547	0.150097	5.28393	4.89644	5.75006	2.92411	4.83611	5.73716	4.80993	5.14191	5.49418	5.95157	5.81108	5.43505	5.47247	5.86771	6.17355	0.464816	1.10003	0.019311	-0.171399	1.19643	0.448575	0.034194	0.167641	1.49699	1.7354	1.63749	1.7745	1.88824	2.05958	2.27247	1.72111	0.353189	4.02013	3.66694	0.0331648	0.214598	0.461711	4.57683	4.11512	0.000703269	0.0282951	1.66109	5.59969
335	P16550	APA1	Protein APA1	APA1_YEAST	P16550		0.88768	-1.39588	0.493754	-1.27131	1.41929	1.2364	-0.121731	-0.949529	0.881966	0.65787	0.452388	-0.199599	0.861187	1.3436	1.12512	-3.48818	-1.1924	-0.156853	-2.00977	-0.562579	-0.579828	-1.00166	-0.986608	-1.24534	0.0266735	-1.02956	0.327964	-0.171334	-0.949836	-0.344895	0.650525	-1.7118	-0.00481387	1.70698	0.154977	0.39999	-0.782668	0.315663	1.09833	0.138255	0.272974	-0.480066	0.260674
336	P16603	NCP1	NADPH--cytochrome P450 reductase	NCPR_YEAST	P16603		-0.821588	-0.0319382	0.413277	0.288957	-0.5402	-0.923793	-0.760713	1.26794	1.37079	1.70901	1.35042	1.48642	1.71252	1.71843	1.92146	-0.755149	-0.384756	0.531703	-2.92184	1.19474	-0.388927	-0.220975	-3.02382	-0.0184848	0.49836	0.764214	0.693595	1.46796	1.42201	1.55087	1.92499	-0.882509	-0.146749	0.73576	0.458694	0.661756	-0.609746	-0.483937	0.125809	0.895691	0.941915	0.484421	1.42454
337	P16622	HEM15	Ferrochelatase, mitochondrial	HEMH_YEAST	P16622	-0.471935	1.67139	0.639148	1.54419	1.92098	1.39601	1.1051	1.06238	1.83271	2.22116	2.17684	1.88422	1.31343	2.27012	1.62777	1.42335	0.546219	1.30354	0.395537	-0.753826	0.673046	1.21452	0.532718	0.206983	2.27903	2.26678	1.93561	2.34514	2.95434	2.65008	3.0912	2.55421	0.372868	0.845698	0.47283	0.49617	0.687994	0.656817	1.37112	0.714298	0.0480159	0.139762	2.20664	2.02873
338	P16649	TUP1	General transcriptional corepressor TUP1	TUP1_YEAST	P16649	1.75027	0.915609	0.973203	2.48515	0.489758	0.616419	1.47348	2.33686	1.97865	1.78172	2.63167	3.74168	1.87758	2.02822	2.88062	3.16391	1.24749	0.393758	-1.01886	1.32058	-0.0501952	-0.522727	-1.19791	0.727231	1.17627	2.55124	3.55803	3.59558	1.68583	1.79616	2.45579	3.32701	0.485741	1.53106	1.04532	0.163321	0.413794	-0.2609	1.22913	1.49003	0.0449353	0.135614	2.72028	2.53343
339	P16861	PFK1	ATP-dependent 6-phosphofructokinase subunit alpha	PFKA1_YEAST	P16861	0.9388	1.83584	1.61846	2.33664	2.04126	1.64547	2.11356	0.829498	3.76016	3.53013	3.32573	3.1941	3.13289	3.46446	3.67325	3.80211	1.4578	1.76227	1.40282	0.236911	1.52653	1.11383	0.874395	0.180628	3.41207	3.11155	3.43574	3.57717	3.88219	3.87994	3.58596	3.29056	1.21495	1.68243	0.467483	0.332309	0.563752	0.923844	1.65745	0.733604	0.122096	0.251467	3.38413	3.45253
340	P16862	PFK2	ATP-dependent 6-phosphofructokinase subunit beta	PFKA2_YEAST	P16862	0.619139	2.84144	2.56303	3.11729	2.74629	2.61169	3.15555	1.71327	3.79467	3.78465	3.40862	3.1886	2.77189	3.77428	4.07309	3.79337	1.18594	1.88645	1.34037	0.0226028	1.74678	1.75111	0.919066	0.665719	3.72966	3.55829	4.10183	4.06952	3.97023	3.84191	3.50315	3.02777	1.10884	2.28523	1.17638	0.138684	0.383079	1.27067	2.5567	1.28603	0.0209319	0.0925919	3.86483	3.54414
341	P16892	FUS3	Mitogen-activated protein kinase FUS3	FUS3_YEAST	P16892		-3.31017	-3.51487	-3.78365	-4.13005	-3.52945	-3.09274		0.557154		0.245257	-2.22732	-0.276999	0.347347	-0.497901	-1.14933	-2.03362	-2.16708	-2.83865	-2.94414	-2.10081	-1.40127	-0.566879	-1.78748	-0.211386	-2.4784	-1.49818	-1.76402	-0.836908	-0.433694	-0.494542	-1.18594	-2.49587	-3.53623	-1.04036	0.0171002	0.170206	-1.46411	-3.58408	-2.11997	0.00611695	0.0520779	-1.488	-0.474968
342	P16965	STF2	ATPase-stabilizing factor 15 kDa protein	STF2_YEAST	P16965		-0.962221	-0.552478	-2.60289		-1.62729	-4.47603	-3.37476	-2.02999	-1.29171	-0.0527505	-0.777299	-0.957328	-1.3516	-1.00562	-2.03573	-1.1806	-1.57546	-2.44377	-0.761375	-1.3233	-1.63483	-0.485836	-0.774237	-1.76189	-0.863238	-1.7725	-2.47935	-1.85706	-1.44455	-1.72396	-0.77761	-1.4903	-1.37253	0.11777	0.868219	0.931323	-1.05455	-3.15936	-2.10481	0.0392243	0.125659	-1.71925	-1.03794
343	P17065	SEC2	Rab guanine nucleotide exchange factor SEC2	SEC2_YEAST	P17065	-2.62896	-0.762312	-1.6808	-0.141592	-1.60207	-0.848125	-0.0610863		-1.25983	-0.0183074	0.303619	0.0289608	-2.43665	-0.585453	-0.59289	-0.845904	-2.45713	-1.77442	-2.13554	-1.04344	-1.38683	-2.02841	-1.06417	-1.86107	-0.985031	-3.30271	-0.0581205	-0.538635	0.495837	0.591129	0.104629	-0.369933	-1.85263	-1.30341	0.549217	0.4115	0.625286	-1.58512	-0.837093	0.748025	0.160744	0.300007	-1.22112	-0.23639
344	P17076	RPL8A	60S ribosomal protein L8-A	RL8A_YEAST	P17076	-0.831803	1.77106	1.99194	2.07236	1.64312	2.14439	2.04661	1.34461	3.77941	3.79859	3.44538	2.89915	2.54456	3.77525	3.84205	3.3253	0.458937	0.864074	0.410089	-0.940928	1.12605	1.09476	0.153406	-0.649812	5.08032	4.537	5.14471	4.47282	4.94723	5.38141	4.72094	4.26316	0.198043	1.25089	1.05285	0.23636	0.476032	0.4311	1.79468	1.36358	0.0259247	0.102625	4.80871	3.48063
345	P17121	SAC7	GTPase-activating protein SAC7	SAC7_YEAST	P17121																	-1.65078	-2.57393	-1.1063	-1.80599	-2.82342	-2.03473	-2.6794	-1.48068	-1.58144	-1.2421	-2.08646	-1.71404	-1.90954	-1.37419	-1.15979	-1.46821
346	P17157	PHO85	Cyclin-dependent protein kinase PHO85	PHO85_YEAST	P17157	-3.56032	-0.098347	0.395699	1.11625	0.707282	0.785924	1.36656	-0.566598	1.60872	1.82096	0.728541	0.674141	0.843197	2.10675	1.77382	1.77872	-1.63498	-1.11769	0.194915	-2.23734	-0.350383	-0.7287	-0.911538	-3.78056	0.926672	-0.0391108	1.45818	0.670986	1.15474	1.79246	1.47875	0.108294	-1.19877	-0.536679	0.662093	0.588952	0.774017	-1.4428	0.573291	2.01609	0.0634253	0.167029	0.754182	1.20809
347	P17255	VMA1	V-type proton ATPase catalytic subunit A	VATA_YEAST	P17255	2.19334	4.30411	4.01305	4.43989	3.93498	3.79547	4.47568	3.83727	4.93497	5.27114	4.93151	4.84463	4.57212	5.36643	5.35099	5.33135	3.09643	3.68302	2.76115	1.85474	3.02433	2.64717	2.36673	2.28283	4.7488	4.55378	4.84014	4.70265	4.97601	5.0174	5.10152	4.73324	2.84884	3.7376	0.888762	0.21884	0.461363	2.58027	4.01085	1.43058	0.000795444	0.0282951	4.71134	4.99556
348	P17423	THR1	Homoserine kinase	KHSE_YEAST	P17423	0.415857	2.28599	1.58449	2.03491	3.29354	2.24581	1.60816	1.68874	2.87276	2.34045	2.20303	2.93023	1.32064	2.69221	2.51913	2.70774	1.57989	2.15039	1.27548	1.73256	1.03648	1.17406	-1.53824	-1.06853	3.01914	2.17242	3.13086	3.19252	2.72675	2.56902	2.64173	3.47314	1.68458	1.58031	-0.104267	0.825457	0.908845	-0.099057	2.20906	2.30812	0.0282166	0.106605	2.87874	2.58662
349	P17442	PHO81	Phosphate system positive regulatory protein PHO81	PHO81_YEAST	P17442				-2.93721			-2.83787		-1.40332	-1.01714	-1.0351	-1.56225	-0.579644	-2.3609	-1.92342	-2.1405	-2.98241	-0.562038	-2.94901	-1.3052	-1.27029	-2.16039	-0.342797	-1.9968	-1.80842	-2.67596	-2.91896	-1.7951	-2.94286	-3.40909	-1.88033	-1.46911											-2.29961	-1.25445
350	P17505	MDH1	Malate dehydrogenase, mitochondrial	MDHM_YEAST	P17505	-1.68578	-0.359078	-0.16356	-0.706676	-0.932716	-1.80733	-3.29534	-2.5745	-0.0842568	0.555422	0.260239	0.0013503	-0.213478	0.616461	0.626655	0.615995	0.0462882	-2.03585	0.292761	-1.45583	-0.721096	-0.0878191	-0.766939	0.115962	-0.375943	-0.691729	-0.619991	-0.149498	0.332151	0.511036	0.522714	-0.236297	-0.788158	-0.728774	0.0593839	0.931317	0.95895	-0.364973	-2.15247	-1.7875	0.0180354	0.0863888	-0.45929	0.183189
351	P17536	TPM1	Tropomyosin-1	TPM1_YEAST	P17536	-5.8562	-6.6405	-5.90374	-4.75484		-6.85627	-5.06315	-6.65464	-2.03618	-4.18951	-4.86057	-5.44491			-4.16511	-6.33826	-1.2069	-2.35354	-2.20854	-1.44301	-1.78204	-1.6733	-1.11802	-1.73825	-2.54591	-3.90331	-2.13156	-2.284	-0.973006	-3.24244	-1.84562	-3.45581	-1.803	-5.78882	-3.98582	0.00016534	0.0212297	-1.5779	-6.19135	-4.61345	0.000272441	0.0232283	-2.71619	-4.13279
352	P17555	SRV2	Adenylyl cyclase-associated protein	CAP_YEAST	P17555	-0.317321	-0.578175	-0.456043	0.50685	1.46855	-1.30724	-1.09911	-0.773825	-0.420509	1.09051	0.415197	0.395595	0.148556	1.34887	1.06045	0.79859	0.502928	-0.694165	0.878944	-0.723512	-0.182318	-1.84295	-1.09167	-0.534675	0.94602	1.45596	0.464992	1.32252	1.18417	0.580924	1.3417	1.93187	-0.00895139	-0.211172	-0.202221	0.687538	0.839648	-0.912902	-0.427907	0.484995	0.534782	0.650425	1.04737	0.370197
353	P17558	PET123	37S ribosomal protein PET123, mitochondrial	RTPT_YEAST	P17558				-2.90657	-1.61495					-3.57968							-2.44555	-0.407305	-1.82886	-0.0939859	-2.84804	-1.74776	-1.10925	-1.15679	-2.34299	-2.70952	-1.86274	-0.190557	-2.99575	-2.44763	-2.22245	-0.169331
354	P17649	UGA1	4-aminobutyrate aminotransferase	GABAT_YEAST	P17649	1.32508	2.36303	2.10355	2.05706	1.82808	1.90024	1.98814	1.13083	3.06546	3.46212	2.98371	3.04912	2.68596	3.44962	3.70019	3.27064	1.14326	3.54688	2.44798	1.64933	2.03215	1.58996	0.0781386	-2.55624	2.49668	2.31429	2.75217	3.28116	3.09403	3.23608	3.14677	2.45402	2.19686	1.96218	-0.234684	0.694559	0.842058	0.286	1.71182	1.42582	0.224922	0.369813	2.71107	3.1401
355	P17695	GRX2	Glutaredoxin-2, mitochondrial	GLRX2_YEAST	P17695	-0.722602	1.0714	0.6898	1.55154	0.136984	0.916432	1.36595	0.581435	-0.150402	1.1841	1.62742	1.44166	1.23241	1.64236	1.59461	0.971195	-0.51949	-0.64015	-0.588671	-0.476805	-0.844537	-1.45162	-0.291596	-0.903824	1.24057	0.957367	1.0138	1.02006	1.25903	1.68758	2.0122	1.71941	-0.556279	0.647533	1.20381	0.0496356	0.250651	-0.872895	0.7502	1.62309	0.00364369	0.0471782	1.05795	1.02569
356	P17709	GLK1	Glucokinase-1	HXKG_YEAST	P17709	3.31114	4.20917	4.28885	4.74148	2.87698	3.49108	3.7225	2.13508	6.61245	6.84377	6.56043	5.99162	6.16004	6.77184	6.12977	6.43473	4.6004	4.31771	4.05084	3.05795	3.91148	3.87064	4.0201	2.97012	5.6782	5.5846	5.2884	5.23732	5.66508	5.99943	6.16423	5.97354	4.00673	4.13766	0.130934	0.780742	0.882981	3.69308	3.05641	-0.636674	0.189519	0.336689	5.44713	6.50207
357	P17883	SKI3	Superkiller protein 3	SKI3_YEAST	P17883				-2.98591					-2.03936	-1.69104	-1.61114	-1.39478	-1.65224	-0.906623	-0.622419	-0.367602	-1.92567	-0.753021	-1.39462	-1.56451	-1.79937	-1.55151	-1.35263	-2.72137	-2.43947	-2.13293	-1.15843	-1.27028	-1.17698	-1.69973	-1.86086	-1.68073											-1.75028	-1.68408
358	P17891	CLC1	Clathrin light chain	CLC1_YEAST	P17891		-4.85837	-4.61594	-1.09087	-1.12125	-3.38124	-1.66403	-0.397141		-1.16483	-0.923554	-0.0983084	-2.78306	-2.55227	-1.93875	-1.74427	-3.06546	-3.57266	-2.61658	-1.74145	-2.02393	-0.913825	-2.60482	-2.48174	-1.76048	-1.74662	-1.19008	-7.7654	-1.38744	-9.57171	-7.89524	-3.76773	-2.74904	-3.52173	-0.77269	0.520076	0.706642	-2.00608	-1.64091	0.365167	0.640544	0.751129	-3.11564	-0.728899
359	P17898	CPT1	Cholinephosphotransferase 1	CPT1_YEAST	P17898									-3.4617	-0.899636	-0.283039	-0.132704		-0.435133	-0.174425	0.313914	-2.09182	-1.02609	-2.19635	-2.44483	-2.50089	-1.07825	-1.13283	-2.43819	-0.241842	0.0597988	0.674894	0.772483	0.490042	-0.195885	0.576639	0.666191											0.316334	-1.19427
360	P17967	PDI1	Protein disulfide-isomerase	PDI_YEAST	P17967	0.476091	1.20859	1.50108	2.57486	1.24717	1.09785	2.05838	1.6947	1.47066	1.94619	2.40529	2.42225	1.51918	1.63244	1.98994	1.88139	0.647234	1.08525	-0.286275	0.247334	0.674946	-0.176517	0.187641	-0.0377777	1.00387	1.48407	1.37945	2.42574	0.660621	1.05255	1.17323	1.94874	0.423387	1.44016	1.01677	0.100477	0.324124	0.162073	1.52453	1.36245	0.00318967	0.0442155	1.57328	2.0611
361	P18238	AAC3	ADP,ATP carrier protein 3	ADT3_YEAST	P18238		-1.31372	-1.01149	-1.15544	2.4353	-1.83418	-0.364095		2.89958	3.52675	2.50359	3.54424	3.17854	3.66002	3.0261	3.60733	-1.49717	-1.91793	-2.08545	-3.41715	-2.19224	-2.2545	-1.84333	-1.73086	3.37504	2.80935	3.53415	3.75288	3.43503	2.85753	3.77976	4.16826	-2.22942	-1.16022	1.06921	0.0837339	0.299344	-2.00523	0.0790085	2.08424	0.106104	0.226791	3.36786	3.11854
362	P18239	PET9	ADP,ATP carrier protein 2	ADT2_YEAST	P18239	1.53541	3.21136	2.96781	3.04565	3.35095	2.365	3.24551	2.91441	5.02878	5.00579	4.75006	4.73642	4.40522	5.04034	5.08139	4.8852	2.68885	2.83804	2.38255	1.99895	2.64219	2.24551	1.83062	1.60613	5.7548	5.45707	5.77838	5.59838	5.60031	5.81678	5.58514	5.645	2.4771	2.69006	0.21296	0.638213	0.8021	2.08111	2.96897	0.887855	0.0318219	0.112371	5.64716	4.88026
363	P18562	FUR1	Uracil phosphoribosyltransferase	UPP_YEAST	P18562	-2.2859	0.633434	-0.199941	0.774318	-1.64957	0.695134	0.569132		1.4985	1.70106	1.22216	1.23985	0.936967	1.5758	1.39365	1.24304	-0.637451	-0.225146	-1.32271	-3.12381	-0.902971	-0.304392	-1.39122	-1.38898	0.480331	0.175332	0.250061	0.426648	1.10288	0.864868	0.753584	0.234035	-1.32728	-0.269523	1.05776	0.309426	0.545747	-0.996893	-0.128435	0.868458	0.27357	0.416249	0.333093	1.41539
364	P18759	SEC18	Vesicular-fusion protein SEC18	SEC18_YEAST	P18759	0.344413	0.467392	0.0832483	0.370008	0.234026	-1.72479	-0.696369	-0.0956171	1.74008	1.19886	1.21427	1.60495	1.64724	1.78163	1.63464	1.72292	0.74564	1.13826	0.926671	0.285162	-0.629433	1.25601	-0.672018	0.0988088	1.34132	1.64998	1.32821	1.15959	2.09844	2.0385	1.59454	1.37306	0.773933	0.316265	-0.457668	0.0613908	0.267174	0.0133409	-0.570687	-0.584028	0.38461	0.526847	1.36978	1.43954
365	P18852	STE18	Guanine nucleotide-binding protein subunit gamma	GBG_YEAST	P18852									-2.35574	-0.767449	-3.10554	-2.46962	-2.25171	-1.16968	-3.25919	-1.98925	-1.81632	-2.1566	-2.40329	-2.27672	-2.16351	-0.629217	-0.703974	-0.740523	-1.6341	-1.50199	-3.63261	-4.11405	-5.35312	-2.99677	-3.26716	-2.43145											-2.72069	-2.17459
366	P18899	DDR48	Stress protein DDR48	DDR48_YEAST	P18899	-0.0821437	5.42431	5.17385	5.77541	2.66512	4.7618	5.96394	6.15586	1.17485	4.08811	4.87781	3.91388	2.63315	2.39331	3.68567	3.87353	-1.57091	0.191179	-0.283279	-1.41905	-1.08121	-1.96621	-1.7959	-1.17081	-1.49529	-1.19974	-3.39946	-0.89972	-3.04452	-3.58057	-3.08836	-5.2273	-0.770516	4.07286	4.84337	0.0158571	0.167448	-1.50353	4.88668	6.39021	0.000255263	0.0232283	-1.74855	3.51366
367	P18900	COQ1	Hexaprenyl pyrophosphate synthase, mitochondrial	COQ1_YEAST	P18900		-1.81772		-1.67252		-3.46666	-0.783716		1.06098	0.0408336	-0.599243	-0.224688		0.085712	-0.365413	-1.60558	-1.80064	-2.20135	-4.09097	-2.58954	-1.73936	-1.55443	-2.59586	-1.42075	0.912275	0.565976	-0.0544751	0.296786	0.652537	0.777574	0.680542	0.63405											0.43014	0.0694704
368	P18963	IRA1	Inhibitory regulator protein IRA1	IRA1_YEAST	P18963			1.52396			-1.10315	1.84229		1.24213	2.20261	2.53957	1.32391	2.43573	2.29601	0.480998	1.64296	-1.20816	-2.08276	-3.0249	-0.459806	-2.48863	3.35685	-2.71808	-0.784303	-0.906731	-0.425349	-0.918478	1.18859	-2.93791	0.416873	0.325671	-3.65534											-0.265491	1.82705
369	P19073	CDC42	Cell division control protein 42	CDC42_YEAST	P19073		1.20994	-0.503978	0.0509435	0.0265885	1.05724	1.19791	-1.2402	-0.472865	-0.22242	-0.639087	-1.26565	-3.9828	0.016418	-0.408214	-1.57404	-2.47157	-2.07546	-1.99231	-2.22027	-1.86572	-2.9019	-2.48021	-2.9862	1.26163	0.615516	1.1372	0.601028	0.812969	1.85771	1.64252	0.157411	-2.1899	0.252302	2.4422	0.0026171	0.0763716	-2.55851	0.260383	2.81889	0.0038946	0.0473292	0.903843	-0.650006
370	P19097	FAS2	Fatty acid synthase subunit alpha	FAS2_YEAST	P19097	2.66497	4.24108	3.86275	4.26397	4.37597	3.76897	4.03559	2.94368	5.50791	5.19898	4.78916	4.7754	4.82294	5.37958	5.11084	4.9912	3.07848	3.97724	3.51092	2.29528	3.29963	3.39906	2.83757	2.34475	5.50882	5.31318	5.59173	5.49604	5.72196	5.47029	5.26827	4.83379	3.21548	3.75819	0.542712	0.335704	0.567644	2.97025	3.78105	0.810801	0.0825965	0.200132	5.47744	5.06786
371	P19145	GAP1	General amino-acid permease GAP1	GAP1_YEAST	P19145															-2.02967	-2.6031	-2.10187	-2.62402	-1.21345	-1.53733	-1.64896	-3.5064	-1.54251	-1.69552	-1.94442	-0.929302	-1.26171	-3.13077	-2.2735	-2.85721	-2.73524	-6.29906
372	P19146	ARF2	ADP-ribosylation factor 2	ARF2_YEAST	P19146									1.15963	1.20701	0.453891	1.15575	-2.42625	0.107915	1.94364	1.81791	-1.96195	-3.01199	-1.56083	-1.05076	-2.06917	-1.89774	-0.743805	-1.41243	2.57662	2.23994	2.66513	2.69032	1.5341	2.48901	1.9234	1.19042											2.543	0.994068
373	P19262	KGD2	Dihydrolipoyllysine-residue succinyltransferase component of 2-oxoglutarate dehydrogenase complex, mitochondrial	ODO2_YEAST	P19262		1.67326	1.33137	1.09151	2.19818	1.77504	0.441917	-2.65848	0.888962	1.14616	1.39802	-0.226037	-0.58331	1.98402	2.08282	1.52744	-0.792468	3.63074	2.74516	-1.61221	1.20866	2.04006	0.994506	-0.611924	1.60202	0.353653	1.93154	1.69897	1.44468	2.68609	2.12666	1.31288	0.992806	1.36538	0.372574	0.817766	0.906855	0.907824	0.439163	-0.468662	0.716376	0.810242	1.39655	0.801777
374	P19358	SAM2	S-adenosylmethionine synthase 2	METK2_YEAST	P19358	0.649732	2.57116	2.47227	1.73242	1.05794	1.6172	1.86244	-0.178421	2.75627	2.26745	2.80075	2.1209	1.39442	2.94959	4.06732	3.69002	0.267646	1.19119	1.08773	0.177633	1.77879	0.45806	0.992711	-0.784329	2.18862	1.19366	2.34099	2.31497	1.99338	2.69517	2.25035	1.22975	0.681051	1.8564	1.17535	0.0634977	0.267174	0.611309	1.08979	0.478481	0.522632	0.638145	2.00956	2.48634
375	P19414	ACO1	Aconitate hydratase, mitochondrial	ACON_YEAST	P19414	1.50749	0.838811	1.07323	2.26345	2.01343	-0.431015	0.642298	0.989899	2.05848	2.3673	2.66094	2.55247	1.69955	3.03838	2.99707	2.85045	0.760008	1.71331	0.938876	-1.14121	0.385132	-0.142606	-0.891762	0.753749	1.75639	2.21061	2.61917	2.36934	2.16902	3.12085	2.95773	1.84315	0.567746	1.42074	0.852999	0.257715	0.498352	0.0261282	0.803654	0.777526	0.254852	0.397004	2.23888	2.4098
376	P19454	CKA2	Casein kinase II subunit alpha'	CSK22_YEAST	P19454	-0.81664	0.214345	0.602904	1.37927	-0.593301	-0.881631	0.374532	-0.170494	-2.11583	-0.92361	0.822502	0.384147	1.03509	-0.084885	0.830224	0.70324	-0.554473	-0.386781	-1.34737	-2.1239	-0.0716756	-0.381031	-2.41386	0.0159021	-0.253586	1.27558	1.00786	0.141423	1.28352	1.1777	0.724673	0.432967	-1.10313	0.344969	1.4481	0.0542887	0.251357	-0.712667	-0.317723	0.394943	0.556923	0.67014	0.542819	-0.458197
377	P19516	COX11	Cytochrome c oxidase assembly protein COX11, mitochondrial	COX11_YEAST	P19516			-1.96329						-1.45024	-3.03288	-1.19673	-1.02695	-2.15254	-1.8064	-0.887142	0.284199	-1.60688	-2.60615	-1.41023	-1.82681	-1.62284	-1.48807	-2.77017	-1.00617	0.516805	-2.67106	-1.60345	-2.98683	-1.46815	-1.36819	-2.14882	-2.06855											-1.68613	-1.6767
378	P19524	MYO2	Myosin-2	MYO2_YEAST	P19524		0.121862		0.0218186	-1.06882	-0.69336	-0.585532	-0.818659	-0.124987	0.646846	0.850554	0.603272	0.224294	0.615295	1.10335	1.22566	-1.12273	1.34902	-2.1231	-1.66746	0.0267363	0.499694	-2.60226	-1.93514	0.889584	0.811769	1.12613	0.647216	1.54298	1.76205	1.5451	-0.0176825						-1.00274	-0.791592	0.211152	0.789633	0.86477	0.868674	0.493921
379	P19658	EXO70	Exocyst complex component EXO70	EXO70_YEAST	P19658							-1.17562		0.738546			-3.0613		0.035054	-2.02989		-1.83344	-2.46796	-1.60581	-1.61586	-0.164776	-1.93715	-1.51005	-1.48756	-2.75299	-1.68789	-2.10308	-2.39403	-2.6373	-0.532541	-1.65797	0.62892
380	P19807	HNM1	Choline transport protein	HNM1_YEAST	P19807																	-2.54478	-2.04036	-2.00311	-1.46072	-2.06265	-0.843379	-2.18305	-1.64134	-0.749345	-0.727011	-1.12655	-1.43656	-3.32803	-2.49232	-0.828824	0.437084
381	P19812	UBR1	E3 ubiquitin-protein ligase UBR1	UBR1_YEAST	P19812				-3.21147			-3.60985		-1.94698	-2.65705	-6.09268	-2.25883		-2.86628	-4.12006	-2.60225	-1.6048	-1.68347	-2.74398	-0.671308	-1.94885	-2.43421	-2.2372	-2.52823	-1.51796	-3.63065	-2.90309	-2.29697	-1.58292	-3.21265	-2.56728	-3.25535											-2.58717	-3.23889
382	P19881	PHO13	4-nitrophenylphosphatase	PNPP_YEAST	P19881	-0.378734	-0.00467503	-1.57316	0.257631	-1.46267	0.967972	0.93593	-2.46721	1.66309	0.714226	-0.0798341	0.0746658	-1.19762	1.49948	1.05684	0.28319	-3.36535	-3.09882	-1.07495	-1.43271	-0.290437	-3.456	-1.9807	-2.8117	-0.866709	-0.19641	0.532743	0.0166479	0.923086	1.15902	0.179913	-0.573761	-2.24296	-0.424734	1.81822	0.0419669	0.23777	-2.13471	-0.506496	1.62821	0.190922	0.338057	-0.128432	0.593037
383	P19882	HSP60	Heat shock protein 60, mitochondrial	HSP60_YEAST	P19882	1.65854	2.34223	2.08326	3.13372	3.5493	2.66345	2.55297	2.45087	2.83948	3.49934	3.52656	3.9458	3.38464	3.3794	3.60201	3.70412	2.31794	2.17727	1.35751	1.17625	1.4725	0.521712	1.56329	1.34452	3.21167	3.68629	3.43733	3.96257	3.74933	3.78723	4.03288	3.80727	1.75724	2.30444	0.547194	0.243	0.485811	1.22551	2.80415	1.57864	0.00391139	0.0473292	3.57447	3.4528
384	P19955	YMR31	37S ribosomal protein YMR-31, mitochondrial	RT31_YEAST	P19955		-0.583625	-1.36716	-0.723103	0.617517	-1.84131	-1.54922		-1.61259	-1.959	-1.73861	-1.12225	-0.00621579	-0.764527	-1.28338	-1.56834	-0.679115	-1.05696	-1.12678	-1.09772	-3.22385	-0.874369	-3.44177	-1.78834	-1.0757	-0.947177	-0.728335	-2.62269	-1.37471	-0.510098	-2.28343	-1.92031	-0.990143	-0.891297	0.098846	0.693748	0.84194	-2.33208	-0.924337	1.40775	0.206194	0.352887	-1.34348	-1.60811
385	P20051	URA4	Dihydroorotase	PYRC_YEAST	P20051		-4.28735	-4.1865	-2.91323			-3.10712		0.116161	-1.12758	-0.388112	-0.6208	-1.80814	-0.305394	0.644315	-0.166348	-2.38882	-1.24559	-2.12501	-1.29274	-1.94663	-2.91092	-1.35819	-1.37571	-1.87295	-4.2337	-3.30933	-2.45506	-2.24628	-1.37843	-0.895068	-1.5243	-1.76304	-3.79569	-2.03265	0.0100597	0.13872						-2.96776	-0.505083
386	P20081	FPR1	FK506-binding protein 1	FKBP_YEAST	P20081	1.98307	1.73579	2.87593	3.24532	1.61789	0.507961	2.08661	0.436624	4.12347	4.4595	4.54547	5.13236	4.10755	3.88186	4.08387	4.83823	3.44374	1.84578	2.54777	2.46389	0.279977	-0.39505	1.38444	1.86266	4.65163	4.77488	4.76044	4.8492	3.95007	4.54565	4.67135	4.64636	2.57529	2.46003	-0.115267	0.820624	0.908346	0.783006	1.16227	0.379266	0.584932	0.697096	4.75904	4.5652
387	P20107	ZRC1	Zinc/cadmium resistance protein	ZRC1_YEAST	P20107										-1.88556		-1.2656		-1.11975	-0.920895	-0.430626	-1.79472	-1.31142	-1.44038	-1.90466	-2.53877	-2.45353	-2.96542	-2.03572	-1.55754	-3.3497	-1.387	-1.73717	-1.66364	-1.19563	-2.05732	-2.12487
388	P20133	BET2	Geranylgeranyl transferase type-2 subunit beta	PGTB2_YEAST	P20133		-3.29616		-1.19947		-1.44781	-5.02915		-1.53963	-0.502193	-0.581294	-1.51488		-0.675343	-0.187743	0.425088	-2.78227	-1.39692	-1.77866	-1.64853	-0.91055	-0.903323	-1.8417	-2.0233	-2.15609	-1.50745	-0.574382	-2.00662	-0.665694	-1.38542	-0.324489	-2.20639											-1.56113	-1.0345
389	P20424	SRP54	Signal recognition particle subunit SRP54	SRP54_YEAST	P20424					0.23527	-0.0363984	-4.04354		-1.59821	-1.47465	-1.9354			-0.756584	-0.766939	-1.98997	-1.14462	-0.525085	-2.33473	-2.12369	-2.22595	-0.388301	-1.15698	-2.27474	0.183722	-1.1236	0.555553	0.0845819	-0.0816989	-0.0430006	0.0273137	-1.40658						-1.51149	-1.28156	0.229938	0.86409	0.91655	-0.0749356	-1.66942
390	P20434	RPB5	DNA-directed RNA polymerases I, II, and III subunit RPABC1	RPAB1_YEAST	P20434							-2.90862		-1.42081	-1.12734				-1.22689	-0.6062	-1.31491	-2.32737	-0.253901	-1.41522	-1.32638	-0.64999	-1.93281	-1.22169	-2.3088	0.392778	-0.759287	-1.72185	0.688361	-1.53243	-0.00131997	-0.571948	-1.30608
391	P20436	RPB8	DNA-directed RNA polymerases I, II, and III subunit RPABC3	RPAB3_YEAST	P20436		1.04218	-1.8928	0.432479	-1.84502	1.07902	2.65206	-1.24801	2.28346	1.60879	1.68588	0.561469	1.35245	2.25881	1.9104	0.959753	-1.94479	-0.228647	-1.66698	-1.88894	-3.36459	-1.36046	-2.00102	-2.36221	1.17199	-0.0326658	2.17357	1.42525	1.68798	2.13765	1.73632	0.349631	-1.43234	-0.139379	1.29296	0.205542	0.446559	-2.27207	0.159512	2.43158	0.0737611	0.186731	1.18453	1.5349
392	P20447	DBP3	ATP-dependent RNA helicase DBP3	DBP3_YEAST	P20447		-0.770745	-4.03703	-1.97323	-3.94364	-1.29762	-0.738947		-2.45945	-1.06202	-2.47839	-2.40706		-1.92197	-0.584232	-1.5353	-0.679608	-2.60457	-3.408	-1.2563	-1.49396	-1.78995	-4.1502	-3.03939	-0.175791	-0.521471	0.644305	0.52577	0.0707056	1.73544	0.792569	-1.69821	-1.98712	-2.26034	-0.273219	0.81131	0.903488	-2.61838	-1.9934	0.624975	0.593872	0.705045	0.118203	-2.10173
393	P20448	HCA4	ATP-dependent RNA helicase HCA4	DBP4_YEAST	P20448									-1.47951	-1.37229	-2.78947	-2.69052		-2.05514	-2.56404	-2.78243	-0.876399	-1.37775	-2.69347	-1.90648	-2.18723	-1.4517	-2.49665	-1.52735	-2.8708	-4.59534	-2.74486	-3.38381	-0.807901	-1.28651	-2.91701	-2.46061											-3.39871	-2.08295
394	P20449	DBP5	ATP-dependent RNA helicase DBP5	DBP5_YEAST	P20449		-2.17868	-4.66586	0.134368	-2.22297	-0.135673	-0.199418		-1.78966	-2.73994	-1.36296	-3.04331	-2.78075	-2.14809	-0.0986406	-0.108084	-0.346735	-2.6119	-3.01709	-1.61192	-2.09949	-2.26473	-1.16993	-2.40202	-1.2266	-1.42967	-1.21573	-1.07402	-1.16513	-0.269443	-0.728956	-1.84171	-1.89691	-2.23673	-0.339813	0.812188	0.903682	-1.98404	-0.852687	1.13136	0.14779	0.283321	-1.23651	-2.23397
395	P20459	SUI2	Eukaryotic translation initiation factor 2 subunit alpha	IF2A_YEAST	P20459		-0.26486	-0.470865	-0.105651	-1.09237	-0.329554	0.831886	-0.508315	0.731497	0.6922	0.561795	0.442992	-0.236271	0.976246	1.4318	0.575321	-2.23918	-1.50283	-1.37332	-1.69187	-1.39269	-0.60271	0.0865537	-2.53828	0.290105	0.551108	1.21663	0.853663	1.03652	0.92829	0.878492	0.572462	-1.7018	-0.280458	1.42134	0.00204373	0.0656947	-1.11178	-0.274589	0.837193	0.272347	0.41588	0.727876	0.607121
396	P20484	MAK11	Protein MAK11	MAK11_YEAST	P20484							-1.9723		-2.33708	-2.33242		-3.22815		-4.82099	-2.6359	-4.47709	-0.52575	-3.05994	-0.824759	-1.35221	-1.81408	-2.42442	-1.99774	-2.14342	-3.19176	-3.66625	-0.620391	-1.1374	-1.49209	-2.373	-2.16566	-1.55207											-2.15395	-2.63255
397	P20485	CKI1	Choline kinase	KICH_YEAST	P20485	-0.152594	0.732945	0.584429	0.460022	-0.249224	-0.906311	0.0493331	0.0504306	-1.01357	0.0358488	0.516836	1.42567	0.281386	0.656764	0.386577	0.349833	-1.12756	-0.833682	-1.47707	-0.612002	-0.945713	-1.18354	-1.09779	-1.09346	-0.099282	0.67808	-0.381129	0.260712	0.0785752	0.464583	0.726363	0.549728	-1.01258	0.4062	1.41878	0.0019128	0.0656947	-1.08013	-0.263943	0.816184	0.0122674	0.0734036	0.114595	0.241197
398	P20486	CKS1	Cyclin-dependent kinases regulatory subunit	CKS1_YEAST	P20486		0.32855	-1.5395	0.479016		-0.472748	0.786342										-1.33359	-0.977807	-2.20901	-2.43692	-2.30909	-2.42187	-1.54952	-2.18359	-3.5933	-1.68489	-2.2693	-1.60922	-2.20556	-1.40777	-1.38595	-2.26107	-1.73933	-0.243976	1.49535	0.0796649	0.292867
399	P20604	SIT4	Serine/threonine-protein phosphatase PP1-1	PP11_YEAST	P20604		-1.83379		-3.14954	0.921931		-0.0568166		-2.70581	-0.786648	-0.294734	-0.000764774	-0.545221	-0.121569	0.47372	0.496057	-1.94085	-0.643686	-1.16342	-1.90975	-1.73894	-2.99126	-1.51713	-2.33197	-1.49542	1.08105	0.510547	0.141711	-0.612459	0.0661005	-0.410908	0.266099											0.0594713	-0.946988
400	P20606	SAR1	Small COPII coat GTPase SAR1	SAR1_YEAST	P20606	-2.34471	0.205441	0.502816	0.904357	-1.4358	-1.27643	-2.40822	-2.856	1.65222	1.39289	1.71941	2.37253	2.06249	1.98363	2.75818	3.40164	1.89416	1.58444	1.46961	2.33626	-3.29404	0.987413	1.40699	-2.68095	2.5453	3.108	3.13376	2.47868	2.92282	3.42634	3.09548	1.74554	1.82112	-0.183024	-2.00414	0.0386512	0.231907	-0.895145	-1.99411	-1.09897	0.422069	0.559309	2.81644	1.78426
401	P20967	KGD1	2-oxoglutarate dehydrogenase, mitochondrial	ODO1_YEAST	P20967	0.0695493	1.16589	1.19396	1.5993	2.47823	0.554688	1.96415	0.459399	2.77794	2.94739	2.91248	3.40941	2.86719	3.3304	3.28861	3.26843	1.64978	2.00972	1.17618	-0.0310979	1.29901	1.39789	0.574807	0.54455	3.09956	3.17612	3.21034	3.10763	3.71569	3.76997	3.83607	3.52074	1.20114	1.00717	-0.19397	0.737558	0.864863	0.954066	1.36412	0.410052	0.488242	0.610829	3.14841	3.0118
402	P21147	OLE1	Acyl-CoA desaturase 1	ACO1_YEAST	P21147		-1.66947	0.0991997	0.563058	0.0171265	1.5102	1.82546	0.513438	1.3607	1.19991	0.528551	1.39	2.30095	1.70995	1.57751	0.951025	-0.834675	-2.70758	-2.71039	-1.22038	-3.25	-2.15324	-0.693841	1.95208	2.53746	2.59726	2.82073	2.40075	3.12369	2.30806	2.07438	2.43919	-1.86826	-0.335736	1.53252	0.118418	0.348735	-1.03625	0.966558	2.00281	0.146699	0.283267	2.58905	1.11979
403	P21182	SPE2	S-adenosylmethionine decarboxylase proenzyme	DCAM_YEAST	P21182		-2.28869	-3.23528				-0.822411		0.172077	0.775491	-0.808554	-0.389281	0.389322	-0.203964	-2.71591	-1.27312	-2.54577	-1.23613	0.706978	-2.05288	-0.0785655	-3.21811	-1.72652	-0.983988	0.171876	-1.3203	-4.14668	-1.73219	-0.969483	-0.342163	-0.166416	0.0568069											-1.75682	-0.0625668
404	P21242	PRE10	Probable proteasome subunit alpha type-7	PSA7_YEAST	P21242	-1.66528	1.03904	1.72948	0.952899	1.05442	0.847713	1.50249	0.589719	2.48201	2.88528	2.24099	1.94345	2.11647	2.80332	2.80072	2.34849	0.606486	2.25286	0.830934	-0.648215	-0.595538	-0.490068	0.277463	-1.38319	2.07575	1.23671	1.77536	1.85996	2.09035	2.39814	2.42889	2.04438	0.760517	0.514036	-0.246481	0.804879	0.897884	-0.547832	0.998586	1.54642	0.00746598	0.0565867	1.73694	2.38793
405	P21243	SCL1	Proteasome subunit alpha type-1	PSA1_YEAST	P21243		0.465185	0.0700603	-0.457974	-1.60617	0.0516765	0.267209	-1.95311	0.633802	1.02911	-0.224486	-0.976225		0.742227	1.22452	0.969518	-0.0488384	-0.343861	-1.53609	-2.00992	-1.1427	-0.323276	-1.30356	-2.62451	0.632525	-0.765791	1.42385	0.0776069	0.816822	1.4829	0.969751	-0.160219	-0.984678	0.025757	1.01044	0.152179	0.396647	-1.34851	-0.810099	0.53841	0.494142	0.614218	0.342048	0.11555
406	P21264	ADE2	Phosphoribosylaminoimidazole carboxylase	PUR6_YEAST	P21264	0.144733	1.93125	0.86136	2.0137	2.02205	2.04412	2.05492	0.710255	2.50726	2.53339	2.61173	2.7168	2.22482	2.81506	3.21906	2.89779	0.476321	0.272088	1.06315	1.3721	1.51909	0.447105	0.658944	-2.15973	2.57644	2.4304	2.89186	2.55342	3.15926	3.09986	3.05215	2.38495	0.795916	1.23776	0.441847	0.425001	0.63233	0.116351	1.70784	1.59148	0.113771	0.237278	2.61303	2.5923
407	P21269	CCA1	CCA tRNA nucleotidyltransferase, mitochondrial	CCA1_YEAST	P21269		-1.44925	-3.0183	-1.57322	-1.37967	-1.15142	-2.08693		-1.67416	-0.839606	-0.839228	-0.670372	-2.68389	-0.416844	-0.523056	-1.67315	-2.33743	-1.54673	-3.65124	-2.09998	-0.795015	-3.1949	-3.46359	-2.04048	-1.14319	-1.06499	-1.28448	-2.41318	-0.320497	-0.209676	-0.244677	-1.2363	-2.40885	-2.01359	0.395256	0.583776	0.769473	-2.3735	-1.53934	0.83416	0.321992	0.464851	-1.47646	-1.00584
408	P21304	PWP1	Periodic tryptophan protein 1	PWP1_YEAST	P21304	0.358269	1.71152	1.03393	1.91084	1.04794	1.68521	1.61508	1.1083	3.09588	3.5544	3.38036	2.65383	2.2552	3.4248	3.07335	2.8118	0.345622	1.04717	0.345136	-1.65383	1.16016	0.787112	-1.14498	1.04999	1.08203	1.25713	1.56626	1.30872	1.88916	2.22543	1.42095	0.697234	0.0210256	1.25364	1.23261	0.120137	0.352987	0.46307	1.36413	0.90106	0.162886	0.30219	1.30354	3.17112
409	P21306	ATP15	ATP synthase subunit epsilon, mitochondrial	ATP5E_YEAST	P21306					-0.217523	-3.97426				-3.88121					-5.09271		-1.77666	-0.858055	-3.78424	-1.66105	-1.783	-2.13873	-2.1477	-0.749989	-2.21031	-1.36943	-2.27492	-3.07415	-4.21409	-3.02511	-2.96993	-3.33554
410	P21524	RNR1	Ribonucleoside-diphosphate reductase large chain 1	RIR1_YEAST	P21524		-2.35755	-1.6143	-3.60511	-0.276011	-3.85072	-1.01518		1.32375	0.476127	-0.317112	0.109269	0.64931	0.588508	0.30702	0.188667	-2.27222	-2.04957	-2.17176	-0.32725	-1.46133	-3.88295	-1.52256	-2.06694	-0.220549	-0.892439	-2.58834	-0.640994	0.437351	0.342731	-0.398045	-0.75738	-1.7052	-2.52565	-0.820451	0.312708	0.547772	-2.23344	-1.71397	0.519475	0.665399	0.772983	-1.08558	0.398007
411	P21538	REB1	DNA-binding protein REB1	REB1_YEAST	P21538		-5.35673	-1.93332	1.83471	1.48227	-1.25909	-1.95002		1.00736	2.09435	1.80896	1.04073	0.875608	1.38586	1.29618	0.730683	-1.23117	-1.10046	-2.29747	-1.30399	-1.43039	-2.26325	-1.7218	-2.33511	1.66152	1.11295	1.23129	0.927603	1.23556	1.2269	1.64624	2.14318	-1.48327	-1.81845	-0.335176	0.85707	0.929501	-1.93764	-0.575613	1.36203	0.196322	0.342255	1.23334	1.48785
412	P21560	CBP3	Protein CBP3, mitochondrial	CBP3_YEAST	P21560									0.0524292	-0.291089	-1.01818	-0.200593		-1.92702	0.183294	0.515349	-3.42127	-2.37527	-2.64151	-0.872186	-1.63633	-2.59774	-2.73648	-2.32303	-1.39585	-1.9141	0.000377951	-0.50592	-0.243659	-0.181366	-0.585811	-0.168977											-0.953874	-0.364358
413	P21576	VPS1	Vacuolar protein sorting-associated protein 1	VPS1_YEAST	P21576	0.321295	2.47238	2.11012	2.14911	1.38089	2.01228	2.75832	0.985187	2.51379	3.55558	3.82196	3.42107	2.691	3.91139	4.02338	3.90644	1.18863	1.37698	1.69902	0.234036	0.0290647	0.386167	0.503928	0.0935025	2.66371	2.7005	2.60303	2.28685	3.19621	3.43311	3.16902	2.75442	1.12467	1.76323	0.63856	0.313402	0.54824	0.253166	1.78417	1.53101	0.00907441	0.0659619	2.56352	3.3281
414	P21734	UBC1	Ubiquitin-conjugating enzyme E2 1	UBC1_YEAST	P21734		2.43284	1.45515	2.55025	1.62654	2.76948	3.8205		0.634084	1.19759	1.84772	1.77659	0.236865	1.18609	1.70264	1.96618	-0.322779	-2.49991	-2.66928	-1.44172	-2.32035	-1.0774	-2.81662	-1.51997	1.20902	-0.187836	-0.0936339	0.823401	0.619174	1.72884	1.78134	0.377876	-1.73342	2.14608	3.8795	0.00271048	0.0773391	-1.93359	2.73884	4.67243	0.00116602	0.0337806	0.437737	1.364
415	P21771	MRPS28	37S ribosomal protein S28, mitochondrial	RT28_YEAST	P21771																	-1.17618	-2.60764	-2.64332	-1.96644	-1.88803	-2.27204	-1.88304	-1.74455	-2.47597	-1.5707	-2.90912	-1.39115	-1.30591	-0.650356	-1.41899	-0.220864
416	P21801	SDH2	Succinate dehydrogenase [ubiquinone] iron-sulfur subunit, mitochondrial	SDHB_YEAST	P21801		-0.919365	-0.338298	0.0688265		1.10903	1.20733		0.54648	0.400651	0.523628	0.1739		1.58861	1.28852	0.715197	0.336562	-1.98344	-2.40571	-2.65464	1.10144	-1.98325	-2.34555	-2.09426	1.18798	0.0941194	1.148	1.28851	0.715355	1.51615	1.79284	0.932778	-1.67681	-0.396279	1.28053	0.190349	0.435191						0.929652	0.411165
417	P21825	SEC62	Translocation protein SEC62	SEC62_YEAST	P21825					-0.0995629				-5.72645	-5.54733	-5.99789	-5.16928		-7.09512	-5.19643	-4.83495	-1.5993	-0.931403	-2.13873	-1.31217	-2.00531	-1.50496	-0.970235	-2.18728	-4.21232	-1.24368	-0.887169	-2.28144	-2.85749	-0.813814	-3.28005	-0.8362											-2.15615	-5.61024
418	P21827	SRM1	Guanine nucleotide exchange factor SRM1	RCC1_YEAST	P21827		-0.102699	-1.47944		-3.07506	1.16365	0.0282057	-1.00453	-0.277822	-0.616943	-1.42097	-1.3106	-2.43192	-0.594041	0.0112693	0.0997647	-1.64322	-1.98613	-1.59221	-2.04072	-3.4434	-3.03887	-1.9614	-2.3325	-1.84792	-1.44997	-0.339492	-0.391881	-0.456894	-0.038726	-0.813101	-2.97672						-2.69404	-0.721932	1.97211	0.085996	0.205169	-1.00731	-0.906583
419	P21954	IDP1	Isocitrate dehydrogenase [NADP], mitochondrial	IDHP_YEAST	P21954	-0.215313	1.52469	0.535564	1.16752	2.19095	1.58603	0.825352	-0.263166	2.53504	2.4854	2.23161	2.12677	1.84134	3.12266	2.89047	2.48066	0.553773	1.64685	0.556749	-1.24299	1.07269	1.41691	-0.0336228	-0.659108	2.25397	2.02015	2.41009	2.27272	2.80775	3.09916	2.93581	1.51586	0.378596	0.753113	0.374518	0.616879	0.792073	0.449217	1.08479	0.635573	0.408669	0.549163	2.23923	2.34471
420	P21965	MCK1	Protein kinase MCK1	MCK1_YEAST	P21965		1.20307	0.0137086	0.473596	1.32185	1.23117	0.718563		3.08417	2.32147	2.19748	1.72315	1.65886	2.70051	2.39017	2.44142	-1.80592	-1.16816	1.15556	-1.70129	0.578112	-2.68332	-1.05113	-1.00991	1.87408	1.5235	2.2925	2.05188	2.48932	2.52271	2.23428	1.18899	-0.879953	0.56346	1.44341	0.157734	0.404253	-1.04156	1.09053	2.13209	0.0452049	0.135614	1.93549	2.33157
421	P22023	KRE5	Killer toxin-resistance protein 5	KRE5_YEAST	P22023	-0.532974							-0.742264	-1.46196	-1.50332	-0.0307765	1.09856	-0.897401	-0.112036	-1.42808	-0.130392	-1.81625	-2.1851	-1.86492	-1.66463	-2.56074	-0.90678	-1.06661	-1.94864	-1.04415	-0.927539	0.00536488	0.1649	0.402086	0.227536	-0.252159	-0.379954											-0.450356	-0.474375
422	P22133	MDH2	Malate dehydrogenase, cytoplasmic	MDHC_YEAST	P22133	-3.95075	0.261699	0.214001	-0.78202	-0.064434	-1.20142	0.0491051		1.40245	0.785484	0.550292	0.787326	-3.40134	0.929159	0.681947	0.487822	-3.0856	-3.58732	-1.98849	-1.57022	-2.08957	-1.22778	-3.92165	-2.15911	1.33118	0.560711	1.08735	1.24208	1.23531	1.38245	0.89856	0.470542	-2.55791	-1.06427	1.49364	0.22225	0.461762	-2.34953	-0.405583	1.94395	0.0482282	0.139762	1.05533	0.881387
423	P22137	CHC1	Clathrin heavy chain	CLH_YEAST	P22137	-1.13367	0.219167	-0.280777	0.48642	0.012038	0.289229	0.677735	-0.141729	0.626158	1.41311	1.26589	0.912233	0.716463	1.66763	1.96877	1.72772	-1.7104	-0.505499	-1.53275	-1.9965	-0.76026	-1.51468	-1.3504	-1.66174	0.744539	0.446982	0.905615	1.35859	1.18076	0.853177	1.08624	0.531482	-1.43629	-0.177214	1.25907	0.0399985	0.236673	-1.32177	0.209318	1.53109	0.00122667	0.0346534	0.863931	1.05435
424	P22138	RPA135	DNA-directed RNA polymerase I subunit RPA135	RPA2_YEAST	P22138		-0.454844	-2.17202	-2.91006	-3.51525	-1.00953	-0.935776		0.20485	-0.176137	-1.00477	-0.462371	-0.972068	-0.210777	-0.156586	-1.13234	-2.69936	-2.28076	-1.13709	-1.33135	-3.39606	-2.85326	-1.72388	-1.7111	0.172838	-0.628397	-0.569427	-0.221044	0.159594	0.191842	-0.555144	-0.650198	-1.86214	-1.84564	0.0165016	0.983359	0.987976	-2.42107	-1.82019	0.600887	0.519046	0.637484	-0.311507	-0.359607
425	P22139	RPB10	DNA-directed RNA polymerases I, II, and III subunit RPABC5	RPAB5_YEAST	P22139							-6.29368		-5.83397	-6.70818	-4.50159		-10.71	-4.99926	-6.07903	-5.60831	-2.08529	-1.45613	-1.9519	-2.12591	-1.27185	-1.60435	-2.88197	-2.45162	-3.78708	-3.13656	-6.02876	-0.499318	-4.33657	-4.44362	-3.84759	-3.28254											-3.36293	-5.68125
426	P22140	EPT1	Choline/ethanolaminephosphotransferase 1	EPT1_YEAST	P22140												-13.5627			-17.9634		-2.27056	-0.88422	-1.81259	-1.62459	-2.04741	-2.7059	-2.68625	-0.60429	-2.98621	-2.20535	-9.87723	-11.0279	-3.23798	-14.0587	-1.08062	-1.93504
427	P22141	PRE1	Proteasome subunit beta type-4	PSB4_YEAST	P22141		-0.875916	-3.01829	-1.12773	-1.22784		-1.76498		-1.05694	-1.17903	-1.52913	-1.90663	-2.24576	-0.490112	-0.0620448	0.266983	-0.50311	-2.4939	-3.05352	-0.857488	-0.973803	-1.52988	-2.58016	-1.87523	-1.41109	-1.46095	-0.131269	-1.07513	-0.743357	-0.471593	-0.22898	-1.23	-1.727	-1.67398	0.0530263	0.956537	0.974387						-1.01961	-1.41793
428	P22146	GAS1	1,3-beta-glucanosyltransferase GAS1	GAS1_YEAST	P22146	0.980403	0.197977	1.33615	2.91029	0.831179	1.48281	1.58538	1.14075	-1.47442	0.342744	0.595457	0.242694	-0.645969	-0.314639	0.100298	0.0137678	1.72841	1.56613	0.573665	0.0500187	0.666975	0.931361	0.486731	0.0875308	-0.512629	-0.160081	0.0199072	0.645617	-0.738626	-1.41955	-0.948833	0.759005	0.979555	1.3562	0.376649	0.608457	0.787559	0.54315	1.26003	0.716881	0.0271331	0.10474	-0.00179662	-0.0733816
429	P22147	XRN1	5'-3' exoribonuclease 1	XRN1_YEAST	P22147		-0.789741	-2.19194	-1.4362	-0.41655	-0.414015	-0.314563	-1.48578	-0.223727	0.303742	-0.483745	-1.02736	-1.22824	0.0454369	-0.105909	0.250904	-1.65253	-0.603447	-2.22191	-1.51709	-2.6477	-1.36077	-2.70196	0.182488	-0.365799	-0.726499	0.413376	-0.135386	0.555096	0.469073	0.013215	-0.268951	-1.49874	-1.47263	0.0261161	0.962019	0.975864	-1.63199	-0.657726	0.974259	0.232616	0.377469	-0.203577	-0.357773
430	P22202	SSA4	Heat shock protein SSA4	HSP74_YEAST	P22202	1.14823	2.93076	1.87477	2.95832	1.7093	2.50239	2.57431	1.85419	1.43076	2.88261	3.02792	2.66692	1.64804	2.98807	3.05083	2.73281	1.34229	2.11799	0.653016	0.643436	1.30009	0.726815	0.755024	0.115094	1.26766	1.67369	2.20517	3.05302	1.23123	2.39163	2.45205	1.26084	1.18918	2.22802	1.03884	0.114002	0.340925	0.724256	2.16005	1.43579	0.00466527	0.0501631	2.04989	2.50205
431	P22203	VMA4	V-type proton ATPase subunit E	VATE_YEAST	P22203	0.556977	1.80889	1.43261	2.81177	2.24051	1.87512	2.44089	2.29206	0.928336	2.12763	2.82578	2.74311	1.82097	2.35893	3.08835	2.96586	0.709357	0.660642	0.421576	-0.424073	0.598297	0.364862	0.253999	0.386331	0.706517	1.50144	0.921641	1.74636	1.40805	0.882323	1.57165	1.84395	0.341876	1.65256	1.31069	0.0500854	0.251209	0.400872	2.21215	1.81127	1.31e-05	0.0121987	1.21899	2.15622
432	P22211	NPR1	Nitrogen permease reactivator protein	NPR1_YEAST	P22211		-3.85559				0.654012	-1.38295										-1.9192	-1.44376	-1.17217	-1.30717	-1.55606	-1.61567	-2.36699	-2.08883	-2.50295	-1.76025	-1.53268	-3.04016	-0.462364	-1.44419	-0.673853	-2.70764
433	P22213	SLY1	Protein SLY1	SLY1_YEAST	P22213		-2.07149	-0.789898	-2.4225	-1.04395		-4.16499		-2.37558	-1.03015	-0.776684	-1.65097	-0.826572	-0.959044	-0.64516	0.2646	-1.98926	-1.98362	-1.07223	-1.71312	-1.36316	-1.26231	-1.69156	-1.7968	-0.791327	-0.567918	-1.89548	-0.851005	-0.650341	-0.866321	-1.35364	-1.59997	-1.68956	-1.7613	-0.0717405	0.888699	0.942255						-1.02643	-1.45835
434	P22214	SEC22	Protein transport protein SEC22	SEC22_YEAST	P22214		-0.032703	-1.77752	-0.780221		-0.172833	0.260146		-2.04894		-4.99162	-2.00816		-3.18697	-0.740065	-3.90038	-1.71787	-2.26376	-3.38113	-1.76526	-1.0832	-2.05312	-1.23959	-1.41674	-0.199721	-0.620339	-0.282555	-0.759932	0.176164	0.528744	-0.150074	-0.344853	-2.28201	-0.863481	1.41852	0.0717965	0.281917						-0.465637	-3.01624
435	P22217	TRX1	Thioredoxin-1	TRX1_YEAST	P22217		-0.984489	-0.213284	-0.240929	-0.518191	1.55309	-0.977776		1.33816	2.0386	1.66335	1.49007	1.25359	2.01097	2.10966	3.03473	-0.983812	0.250435	0.338346	-1.42917	-0.614107	-3.03397	-1.11796	-2.31463	-0.00840664	0.927399	0.516316	1.05921	0.167867	0.654019	1.11849	0.926261	-0.45605	-0.479567	-0.023517	0.968423	0.979665	-1.77017	0.0190402	1.78921	0.110077	0.231908	0.623629	1.63254
436	P22219	VPS15	Serine/threonine-protein kinase VPS15	VPS15_YEAST	P22219		-0.852264		-1.71919	-1.9296	-1.21604	-0.174515		0.978922	1.55498	0.825184	0.219	0.690109	0.593395	0.1219	0.00703599	-4.41758	-1.66905	-0.887448	-1.95963	-1.85	-1.71436	-1.61065	-4.31854	1.07551	-0.452325	-1.26788	-0.12669	0.205244	1.04576	1.00724	-0.204611						-2.37339	-1.10672	1.26667	0.209401	0.356067	-0.192848	0.894522
437	P22276	RET1	DNA-directed RNA polymerase III subunit RPC2	RPC2_YEAST	P22276		-1.08531							-1.24019	-0.504359	-0.946857	-1.57386	-0.639807	2.02626	-1.69887	-0.509487	-2.3924	-1.53975	-1.91725	-1.61002	-1.03915	-1.0016	-1.61959	-2.48441	1.42242	0.161406	0.470715	1.08514	-1.03089	-0.575408	-0.591324	0.7395											0.78492	-1.06632
438	P22336	RFA1	Replication factor A protein 1	RFA1_YEAST	P22336		-1.19197		-3.65528					-0.402043	-1.35294	-1.17735	-0.430082	-2.21902	-0.739367	0.214185	-0.00576024	-2.29695	-4.11817	-0.708765	-1.77318	-1.26712	-2.26959	-2.09905	-1.45783	-1.30481	-0.635921	-0.180674	-0.154518	0.205096	-0.348245	-0.257929	-1.30118											-0.568981	-0.840603
439	P22353	MRPL8	54S ribosomal protein L8, mitochondrial	RM08_YEAST	P22353		-1.37979	-4.6824	-3.46135	-1.6406	-1.20784	-4.06966		0.463992		-1.10085	-1.36182	-0.761041	-0.470742	-0.322097	-2.59503	-2.26572	-2.26698	-1.55625	-0.458912	-2.1902	-3.84806	-1.82182	-0.602477	0.777817	-0.0298189	-1.01868	0.449356	1.11125	1.2161	0.981404	0.212963	-1.63696	-3.17452	-1.53755	0.16711	0.415598	-2.11564	-2.30603	-0.190394	0.867922	0.91815	0.0446681	-0.666226
440	P22515	UBA1	Ubiquitin-activating enzyme E1 1	UBA1_YEAST	P22515	1.14931	3.09536	2.45266	3.24847	3.84348	2.91448	3.54895	1.69134	3.55452	3.72211	3.62294	3.62118	3.47402	3.71487	3.76154	3.79344	1.40257	1.67371	0.99865	-0.00249122	1.94235	1.15735	0.945296	0.983671	3.14773	3.19854	3.40616	3.29771	3.9982	3.86005	3.84231	3.11275	1.01811	2.48645	1.46834	0.0507514	0.251357	1.25716	2.99956	1.7424	0.0168011	0.0835351	3.26254	3.63019
441	P22517	CMK2	Calcium/calmodulin-dependent protein kinase II	KCC2_YEAST	P22517	-1.90758	1.05858	0.402989	-2.14955	-0.6419	-0.267226	-1.30216		-0.998304	-1.82295	-1.61663	0.0536091	-0.0640503	-1.85078	-0.254733	-1.2691	-5.27823	-2.21566	-2.99048	-1.01867	-2.12877	-1.65192	-2.97153	-2.0375	-2.26384	0.167634	-0.329054	-0.986284	0.570155	-0.288365	0.0382786	-0.177473	-2.87576	-0.64889	2.22687	0.114969	0.340925	-2.19743	-0.737095	1.46033	0.0169399	0.0838894	-0.852887	-1.09607
442	P22543	VPS34	Phosphatidylinositol 3-kinase VPS34	VPS34_YEAST	P22543		0.984255	-0.493317	-0.500592	-2.72746	0.160263	2.2328	-0.674361		-0.835481	1.26	0.984922	-0.976748	0.915974	1.79378	1.73876	-1.14769	-2.67648	-3.08479	-0.500902	-1.13244	-1.80483	-1.50018	-2.45138	-1.84564	-0.828899	-1.96096	-3.11098	-1.11578	-1.75192	-0.976622	-1.01676	-1.85246	-0.00321787	1.84925	0.0777836	0.290332	-1.72221	-0.252187	1.47002	0.216353	0.360975	-1.93662	0.469813
443	P22579	SIN3	Transcriptional regulatory protein SIN3	SIN3_YEAST	P22579		2.25005	-3.92402	-3.26107	-3.4404		-0.965496		-1.96798	-3.00569	-1.69248	-1.50399	-3.67367	-2.95449	-8.37643	-2.25498	-2.79097	-2.08876	-2.27581	-1.78939	-0.298731	-1.48954	-1.97041	-3.20564	-1.45812	-1.76469	-3.12829	-3.69132	-3.23232	-2.16595	-3.01985	-0.753754	-2.23623	-1.64502	0.591217	0.735665	0.863431						-2.5106	-2.04254
444	P22696	ESS1	Peptidyl-prolyl cis-trans isomerase ESS1	ESS1_YEAST	P22696	-3.72942		-2.26416						-2.03626	-3.36666	-2.28148	-1.32455	-3.09169	-1.75799	-0.925875	-1.28346	-0.602409	-1.9743	-3.88093	-3.52014	-1.91398	-3.04141	-1.37788	-1.36695	-0.692607	-0.562202	-0.536289	-1.23365	-1.19449	-0.181177	-1.1922	-2.56532											-0.756188	-2.25224
445	P22768	ARG1	Argininosuccinate synthase	ASSY_YEAST	P22768		0.66686	0.538591	1.48019	0.995585	0.888226	1.69809	0.864098	2.56657	2.51868	2.17031	2.34298	1.79839	2.7937	3.16134	2.98757	0.160444	-0.0279559	0.589918	-0.898371	1.96705	-0.374738	0.930419	-2.06964	2.63544	2.84715	3.46007	3.17228	2.74098	3.24037	3.24262	2.24301	-0.0439912	0.895214	0.939206	0.0884193	0.308507	0.113273	1.1115	0.998227	0.30654	0.45024	3.02873	2.39964
446	P22803	TRX2	Thioredoxin-2	TRX2_YEAST	P22803	1.51651	2.42087	3.07902	3.93239	2.31128	2.14589	3.58505	3.34331	2.59925	3.69147	3.87784	4.32245	3.13425	3.49031	4.27308	4.86251	2.64784	2.4167	1.34461	1.7994	2.15638	2.03956	1.71541	2.20978	1.51647	3.35116	4.5235	4.32215	2.85602	2.7866	3.2076	2.79929	2.05214	2.7372	0.685064	0.290243	0.530871	2.03028	2.84638	0.816097	0.0743314	0.187148	3.42832	3.62275
447	P22804	BET1	Protein transport protein BET1	BET1_YEAST	P22804														-18.3327			-2.70485	-1.04644	-2.26891	-1.47443	-1.48023	-1.18864	-2.69366	-1.82006	0.0336703	-1.67975	-2.01467	-2.75482	-2.74363	-11.484	-1.66839	-1.78587
448	P22855	AMS1	Alpha-mannosidase	MAN1_YEAST	P22855	0.604549	1.49445	1.2013	1.24167	1.21928	1.51735	1.52033	-0.456572	1.84953	2.16978	2.05646	1.19923	0.727051	2.51391	2.39263	2.08815	0.288252	0.761544	-0.316362	0.261992	0.797889	0.635932	-0.139441	-0.600682	1.00961	0.761303	1.84581	0.992105	1.51119	2.06946	1.86433	1.30075	0.248856	1.13549	0.886637	0.0223522	0.179377	0.173424	0.950096	0.776672	0.227116	0.372435	1.15221	1.81875
449	P22936	APN1	DNA-(apurinic or apyrimidinic site) lyase 1	APN1_YEAST	P22936		-2.51377		-1.97666	-0.825706				-1.95604	-3.02721	-1.17279	-2.12341		-2.60556	-1.66564	-9.24473	-1.84206	-1.28023	-2.19161	-1.24877	-1.78045	-2.27152	-1.81595	-1.19021	-2.88789	-1.54006	-0.648752	-2.35906	-0.673477	-1.16899	-0.608522	-1.46148											-1.85894	-2.06986
450	P22943	HSP12	12 kDa heat shock protein	HSP12_YEAST	P22943	2.3139	8.80619	9.99397	9.90484	5.15658	9.14614	10.0311	10.3692	7.16929	8.74495	9.70611	9.51934	8.11051	8.52657	8.97655	8.63937	1.35212	2.83001	3.21271	2.1367	1.9749	2.19456	1.74093	2.42697	1.10264	1.56942	0.134349	2.30915	0.357621	0.819707	-0.649524	0.752608	2.38289	7.75472	5.37184	0.0288302	0.199021	2.08434	8.67576	6.59142	0.0015914	0.0371299	1.27889	8.78492
451	P23180	AIM17	Probable oxidoreductase AIM17	AIM17_YEAST	P23180	-2.70109	-0.238754	-1.33235	0.0336036	0.283201	-1.50362	-0.539065	-1.22403	-0.239476	-0.131359	0.237238	0.911005	-0.467601	1.11882	1.37583	1.17409	0.288131	0.00195253	-0.755435	-1.40858	-0.940829	-0.230597	-0.716197	-0.719134	0.113399	0.805587	0.85023	0.302566	1.39331	1.50886	1.7078	0.503578	-0.468483	-1.05965	-0.591164	0.44906	0.652994	-0.651689	-0.745878	-0.0941887	0.832214	0.89253	0.517945	0.194352
452	P23201	SPA2	Protein SPA2	SPA2_YEAST	P23201		-0.332544	-3.11475	-1.27147		-2.68594	-1.75796			-5.57163	-3.57317	-2.83745		-3.76181	-1.75033	-1.93821	-1.16719	-2.88658	-2.72795	-2.2937	-1.72966	-1.82659	-1.39441	-1.99087	-0.731089	-2.59708	-1.7452	-1.68854	-1.88027	-5.20965	-2.29644	-0.686551	-2.26885	-1.57292	0.695933	0.436639	0.644373						-1.69048	-3.99408
453	P23202	URE2	Transcriptional regulator URE2	URE2_YEAST	P23202		-0.679091	-0.0644844	-3.19033					-1.96282	0.104358	0.278526	0.406581	-0.127176	0.320651	0.176579	-0.613314	-0.641896	-1.9349	-2.65383	-1.11633	-1.18082	-1.95687	-0.471419	-1.03426	-0.991518	-0.581709	-0.814502	-1.05573	-0.0229942	0.230485	0.71216	0.642615	-1.58674	-1.3113	0.275437	0.785154	0.884331						-0.860866	-0.293339
454	P23248	RPS1B	40S ribosomal protein S1-B	RS3A2_YEAST	P23248	1.63698	3.04264	3.05308	3.32088	2.67503	2.65376	2.53518	2.89773	5.49063	5.32287	4.87107	5.05467	4.54831	5.4962	5.75643	5.45257	1.83853	3.50699	2.63748	1.69357	2.35406	2.57405	2.40223	1.54973	6.88324	6.83234	7.34617	6.68341	6.56418	7.4049	6.66259	6.13103	2.41914	2.76339	0.344251	0.564942	0.753438	2.22002	2.69043	0.470408	0.0983138	0.219397	6.93629	5.18481
455	P23254	TKL1	Transketolase 1	TKT1_YEAST	P23254	1.51918	2.75593	1.74307	3.05404	3.16805	0.506895	1.82629	1.12824	5.01348	4.76882	4.63321	4.91709	4.34644	4.82801	4.69737	4.79837	2.36026	2.46324	1.58056	1.40055	1.80867	1.83156	0.852235	0.267161	4.50007	3.79106	4.21838	4.38808	5.02387	4.77228	4.79478	3.84776	1.95115	2.26805	0.316898	0.51845	0.706642	1.18991	1.65737	0.46746	0.521983	0.637979	4.2244	4.83315
456	P23287	CNA1	Serine/threonine-protein phosphatase 2B catalytic subunit A1	PP2B1_YEAST	P23287			-2.79363	-0.344275	-2.29021		-0.162111			-2.71281	-2.12615	-2.49852		-2.10361	-2.05527	-1.45305	-1.74643	-2.65511	-1.60144	-1.91025	-1.6363	-1.9214	-1.69916	-1.5815	-3.0657	-1.97665	-1.91308	-3.28898	-2.56466	-2.34534	-3.03464	-1.62701											-2.5611	-2.44583
457	P23291	YCK1	Casein kinase I homolog 1	KC11_YEAST	P23291		-4.859	-3.97282	-1.73857	-1.61626	-1.3239	-4.09166		2.14551	1.67059	1.80789	1.3306	1.99832	1.77739	1.81544	2.02227	-2.47177	-1.85277	-1.67716	-1.92866	-0.746847	-4.06205	0.255618	-1.69671	0.31057	0.50607	1.26339	0.441652	1.38463	1.55321	1.27	0.829313	-1.98259	-3.52346	-1.54088	0.113009	0.340925	-1.5625	-2.34394	-0.781444	0.578694	0.691414	0.630421	1.73865
458	P23292	YCK2	Casein kinase I homolog 2	KC12_YEAST	P23292	-2.39752	0.462796	-0.924265	0.0352851	-0.892028	-0.40455	-0.171738		0.568946	0.0726511	0.512573	0.305497	0.627292	0.710404	1.11008	0.838828	-1.41821	-1.04896	-0.483664	-2.41242	-1.40705	-1.00867	-1.2614	-1.09651	0.576641	0.737089	0.692978	0.580294	1.03468	0.68615	1.04558	0.788604	-1.34081	-0.705927	0.634886	0.431297	0.638738	-1.19341	-0.489438	0.70397	0.0189177	0.0874902	0.64675	0.364917
459	P23293;P32581	SGV1;IME2	Serine/threonine-protein kinase BUR1;Meiosis induction protein kinase IME2/SME1	BUR1_YEAST;IME2_YEAST	P23293;P32581																-3.70083	-1.4101	-1.49566	-2.12408	-2.45002	-1.66311	-1.33149	-1.01556	-2.6268	-1.71763	-2.31043	-2.89843	-0.669357	-3.53014	-5.63079	-2.31671	-3.12622
460	P23301	HYP2	Eukaryotic translation initiation factor 5A-1	IF5A1_YEAST	P23301	0.0575476	3.24551	2.80452	3.43603	1.1063	2.31376	3.17693	-0.19839	3.9033	4.67911	4.57678	4.48482	3.14078	4.44889	4.77199	4.88686	1.98413	2.48852	1.41568	0.976092	0.200448	0.0531625	0.0669609	-0.398899	3.84043	4.30065	4.55257	4.50875	3.93323	4.39644	4.37308	4.19916	1.71611	2.3859	0.669795	0.462515	0.663926	-0.0195818	1.59965	1.61923	0.0730226	0.185239	4.3006	4.411
461	P23337	GSY1	Glycogen [starch] synthase isoform 1	GYS1_YEAST	P23337							-1.8115			-3.35978	-3.27301		-2.21844		-2.63613	-4.51923	-2.28319	-0.890875	-2.09974	-1.98457	-1.6606	-1.36344	-1.56105	-2.0243	-2.15101	-2.76905	-2.58569	-4.22501	-1.39699	-1.935	-1.80969	-3.51642
462	P23542	AAT2	Aspartate aminotransferase, cytoplasmic	AATC_YEAST	P23542	1.67951	2.87593	2.72421	3.47938	3.8457	2.71918	3.0666	2.4749	3.49724	3.29106	2.78088	3.65523	2.93004	3.70699	3.87617	3.96898	1.96623	2.82089	1.61394	-0.0223584	2.47833	2.25067	1.64132	0.987535	3.40495	3.73258	3.6407	3.3664	4.34343	4.27507	3.93818	2.66413	1.59468	2.68976	1.09508	0.1705	0.415598	1.83946	3.0266	1.18714	0.0381824	0.123062	3.53616	3.3061
463	P23585	HXT2	High-affinity glucose transporter HXT2	HXT2_YEAST	P23585							-4.20791								0.206906		-0.920569	-1.4204	-1.56407	-2.27643	-2.01943	-2.74838	-2.36317	-1.60111	-4.7477	-2.18624	-4.48185	-3.56947	-1.1809	-2.71862	-4.25118	-3.80165
464	P23594	PPH21	Serine/threonine-protein phosphatase PP2A-1 catalytic subunit	PP2A1_YEAST	P23594		-3.4307							-1.08622	-0.144495	-0.804617	-1.64752		-0.469261	1.98026	-0.284173	-1.07333	-1.14955	-2.98573	-1.85477	-1.09228	-2.49753	-0.953826	-2.77338	-0.437707	-0.87511	-0.587746	-0.902177	-1.6123	-1.57334	-2.48859	-0.73575											-0.700685	-0.920713
465	P23595	PPH22	Serine/threonine-protein phosphatase PP2A-2 catalytic subunit	PP2A2_YEAST	P23595	-2.20771	-0.941378	-0.645266	0.330756	-1.49557	-1.43414	0.531825		-2.3404	-0.465799	0.173665	0.534192	-2.28324	0.26185	1.05764	1.24016	-1.62365	-1.5213	-2.71516	-2.44379	-1.82944	-1.4132	-2.48021	-1.07267	-3.09018	-0.483402	-0.621285	-0.234634	-0.373149	-0.749751	-1.69499	-2.11826	-2.07598	-0.8659	1.21008	0.0909697	0.312207	-1.69888	-0.799293	0.899588	0.232511	0.377469	-1.10737	-0.524586
466	P23615	SPT6	Transcription elongation factor SPT6	SPT6_YEAST	P23615		-1.28571	-2.22352	-1.89685	-1.91423		-0.999567		0.80489	0.247763	-0.0867285	0.041539	0.439661	0.735576	0.397143	1.10625	-2.03127	-1.77465	-1.27253	-1.97751	-1.99376	-2.23181	-2.33835	-1.50054	0.00689827	-0.538419	0.991302	0.535719	0.912269	0.441133	0.0768431	-0.0653918	-1.76399	-1.80203	-0.0380343	0.906462	0.943191						0.248875	0.251866
467	P23638	PRE9	Proteasome subunit alpha type-3	PSA3_YEAST	P23638	-1.70559	0.46781	1.02543	1.13296	2.04809	0.50695	1.32937	0.444476	1.19507	1.61945	1.49369	0.955336	0.0812281	0.788099	2.124	1.50631	0.727655	-2.97958	-1.45671	-1.62453	-1.24841	-1.15947	-3.24525	-1.72259	-0.109879	0.45776	1.75018	0.580693	1.0117	1.35947	1.85061	0.781436	-1.33329	0.230154	1.56345	0.173608	0.41935	-1.84393	1.08222	2.92615	0.00312364	0.0442155	0.669689	1.31589
468	P23639	PRE8	Proteasome subunit alpha type-2	PSA2_YEAST	P23639	0.83776	1.4447	1.0815	1.05509	1.0666	-1.02048	0.0291554	-0.422195	0.411384	1.15118	0.886146	0.291221	0.100169	1.40441	1.3406	1.1582	0.535119	1.46981	1.65126	-0.131036	-0.277438	-3.20406	-0.434659	-1.13066	0.376446	0.798927	0.424118	-1.13763	0.821309	1.25811	0.903984	-1.06249	0.881288	1.10476	0.223475	0.626024	0.798442	-1.2617	-0.0867312	1.17497	0.194553	0.340125	0.115465	0.684983
469	P23641	MIR1	Mitochondrial phosphate carrier protein	MPCP_YEAST	P23641	-1.29878	1.33746	1.75765	0.817129	1.87857	1.04072	0.890409	0.368803	4.6583	4.13596	3.84918	3.64165	3.81836	4.69488	4.23943	4.12948	1.76828	1.97528	2.09349	-1.50084	0.776172	0.279049	1.34315	-2.13398	4.72091	3.71475	4.0118	3.89212	4.24934	4.19729	4.41498	3.72281	1.08405	0.653364	-0.430687	0.70863	0.848769	0.0660983	1.04463	0.978528	0.281197	0.42441	4.08489	4.07127
470	P23642	VAN1	Mannan polymerase I complex VAN1 subunit	VAN1_YEAST	P23642		0.411239	1.33965	1.4392	1.48911		-1.01611		0.970025	1.19515	1.1417	1.77241	-0.242236	0.905267	0.335753	0.628804	1.3115	-1.34341	0.143957	-1.93196	-2.37101	-2.57049	-1.55049	-2.83595	0.670264	1.21446	-0.136486	1.24305	1.39554	0.477398	1.39186	1.79027	-0.454978	1.06336	1.51834	0.155964	0.400517						0.747821	1.26982
471	P23644	TOM40	Mitochondrial import receptor subunit TOM40	TOM40_YEAST	P23644	0.610742	0.710775	1.51355	1.16674	1.7285	-1.55282	-0.0960992	0.282869	0.690097	1.02024	1.03544	1.29076	1.61995	1.6345	1.67074	1.96354	0.902302	2.68737	-0.18351	-1.30748	0.0600989	0.276651	0.765273	0.00973408	1.23301	1.8509	2.17082	1.27132	1.95231	1.81404	2.24446	1.59904	0.524672	1.00045	0.475779	0.606545	0.787483	0.277939	0.0906129	-0.187326	0.79682	0.871106	1.63151	1.00914
472	P23724	PRE7	Proteasome subunit beta type-6	PSB6_YEAST	P23724		1.77277	1.57574	2.77424	2.45966	2.37367	2.54016	1.95486	2.95856	3.40569	3.50389	3.13212	2.48157	3.41686	3.43496	3.29114	0.201211	2.0752	-1.71694	2.62966	1.78972	1.19825	0.802855	0.508683	2.87443	2.37594	2.86942	2.09087	2.83162	3.44235	3.33087	2.694	0.797285	2.04092	1.24363	0.350191	0.575623	1.07488	2.33209	1.25721	0.00630653	0.0528133	2.55266	3.25007
473	P23776	EXG1	Glucan 1,3-beta-glucosidase I/II	EXG1_YEAST	P23776	-2.34141	-4.33759	-1.83153	-1.88415	-0.774517	2.2594	-2.29608		0.334251	0.94846	1.10627	1.08029	-0.348522	1.09293	1.11918	1.77669	0.591862	-1.23601	-2.30376	-3.47132	-1.50886	-1.93823	-2.83193	-2.88842	-0.56984	-1.39453	0.818031	1.15338	-0.610587	-0.364432	0.347442	0.941004	-1.6048	-2.59867	-0.993865	0.378607	0.59648	-2.29186	-0.2704	2.02146	0.150196	0.284924	0.0017596	0.867318
474	P23833	SCO1	Protein SCO1, mitochondrial	SCO1_YEAST	P23833		2.36703	2.20638	2.57463	-1.25418	1.0782	1.50048	-0.167858	1.62133	1.01503	2.60321	2.4667	0.959553	0.38047	1.10995	2.05874	-2.44198	-2.62886	-1.87829	-1.31356	-2.04345	-0.659112	-2.19285	-2.46054	-2.40146	-1.18664	-0.937881	0.508967	-0.557242	-1.23487	-2.13117	-2.05802	-2.06567	2.38268	4.44835	6.38e-05	0.0136511	-1.83899	0.289159	2.12815	0.0286537	0.106655	-1.00425	1.92657
475	P24000	RPL24B	60S ribosomal protein L24-B	RL24B_YEAST	P24000	-1.78939	3.49859	3.11423	3.10528	3.89399	2.33423	2.07242	1.17979	2.36672	2.29599	0.448855	2.17822	2.85755	0.339661	1.54544	2.38103	-2.59922	3.63621	3.30906	-2.11666	1.60566	1.64274	0.610293	-0.287743	5.89757	5.08252	6.61906	5.51967	5.51073	6.31097	6.18744	5.46811	0.557349	1.98218	1.42483	0.523935	0.710382	0.892737	2.37011	1.47737	0.089002	0.208342	5.7797	1.82245
476	P24276	SSD1	Protein SSD1	SSD1_YEAST	P24276		-1.2576	-1.67888	-1.1653	-0.731148	-0.279278	-0.91009		-1.21274	-0.649031	-1.08382	-1.50939	-2.08275	-0.618903	-0.742301	-1.05158	-1.97533	-1.77049	-1.32001	-0.638781	-1.52502	-1.92616	-2.39959	-1.9174	-0.707691	-1.79622	-2.43011	-2.23083	-1.22063	-1.043	-1.23652	-1.30761	-1.42615	-1.36726	0.0588879	0.881164	0.940494	-1.94204	-0.640172	1.30187	0.00432509	0.0493219	-1.79121	-1.11374
477	P24279	MCM3	DNA replication licensing factor MCM3	MCM3_YEAST	P24279									-2.32575	-4.08076	-4.51307		-3.84287	-2.54305	-3.39529	-0.309055	-2.2845	-1.08317	-1.74368	-1.74537	-2.14406	-1.02024	-1.30261	-1.93561	-2.65764	-1.95594	-3.10254	-0.029725	-3.01417	-4.93052	-3.82873	-1.02649											-1.93646	-3.63986
478	P24280	SEC14	SEC14 cytosolic factor	SEC14_YEAST	P24280		1.79442	0.901599	-0.47179	0.219105	-0.0393615	1.15838	0.739761	1.39704	1.39965	1.2097	1.09534	0.865383	1.95366	2.55345	2.63244	0.214423	-0.102771	-0.819912	-2.33276	1.26009	0.484336	1.24491	-1.62748	0.447176	-0.322786	0.983282	0.609997	0.903182	1.10933	1.02112	-2.56374	-0.760254	0.74141	1.50166	0.144361	0.389788	0.340464	0.519471	0.179006	0.814768	0.879893	0.429417	1.27543
479	P24521	ERG8	Phosphomevalonate kinase	ERG8_YEAST	P24521		-0.742838	-0.542089	1.09972	-0.144941		1.6684	1.20593	-2.99548	0.346959	-1.06745	-1.04885	-0.620882	-0.0617947	-0.196587	-0.749045	-2.74411	-4.35168	-1.47264	-1.51528	-2.4521	-2.54128	-1.58283	-2.14262	0.256693	-0.603828	-0.754643	-0.685254	-0.558845	0.298214	-0.474054	-0.843095	-2.52093	-0.0617359	2.45919	0.0471349	0.24538	-2.17971	0.909798	3.08951	0.00196729	0.0399095	-0.446758	-1.1912
480	P24583	PKC1	Protein kinase C-like 1	KPC1_YEAST	P24583		-3.57147	-1.17883	-0.253419	-2.50627	-1.30444	-0.610462	-1.91568	-2.60778	-2.1655	-1.85904	-1.87107		-2.42953	-1.79911	-2.91706	-5.7769	-1.84585	-4.03516	-2.49776	-1.42957	-4.94204	-2.49793	-2.33437	-1.731	-1.60061	-3.66832	-3.74667	-2.75992	-1.7347	-2.57774	-2.577	-3.53892	-1.6679	1.87101	0.217294	0.459647	-2.80098	-1.58421	1.21676	0.204301	0.352787	-2.68665	-2.12585
481	P24783	DBP2	ATP-dependent RNA helicase DBP2	DBP2_YEAST	P24783	-0.787402	1.43647	0.994932	1.73711	2.46291	1.24011	1.13889	0.261013	2.39135	2.35488	1.901	1.62663	2.23579	2.59318	2.21297	1.892	0.213587	2.46168	1.20693	-0.91543	0.936073	1.41073	0.489248	-0.317511	1.82782	1.79939	1.87418	2.00458	2.66799	3.11361	2.78689	2.2158	0.741692	0.845278	0.103586	0.913498	0.948262	0.629635	1.27573	0.646095	0.310265	0.452122	1.87649	2.06847
482	P24784	DBP1	ATP-dependent RNA helicase DBP1	DBP1_YEAST	P24784		-1.8891		-2.24502	-0.565376	-2.59873	-0.892022	-2.55444	-2.96395	-0.267958	-0.375616	0.946635	-0.425018	1.33402	-2.14354	-1.96941	-1.87331	-1.93862	-2.30662	-1.98767	-1.79322	-1.01648	-2.39253	-2.23329	-1.98509	-6.21762	-2.25688	-3.39691	-0.922489	-1.03814	-1.13383	-5.15248						-1.85888	-1.65264	0.206237	0.750594	0.837342	-3.46413	-0.665221
483	P25037	UBP1	Ubiquitin carboxyl-terminal hydrolase 1	UBP1_YEAST	P25037		-2.90211		-4.55306					-3.63592	-1.37532	-1.98933	-3.02891		-2.86663	-2.12851	-2.66462	-0.910414	-5.62712	-3.05926	-1.12354	-1.44535	-1.58217	-1.27956	-1.72465	-1.00955	-0.999785	-2.08962	-3.32196	-2.51859	-2.13194	-1.54088	-2.32335											-1.85523	-2.50737
484	P25040	TSR4	20S rRNA accumulation protein 4	TSR4_YEAST	P25040							-10.0576		-8.77416		-7.31294				-8.63328	-15.7228	-3.07924	-1.66974	-2.4108	-2.40379	-0.806853	-1.183	-1.47857	-2.06459	-2.36977	-1.80664	-15.359	-0.433389	-0.625589	-1.10862	-1.19385	-2.8157
485	P25043	PUP1	Proteasome subunit beta type-2	PSB2_YEAST	P25043	-1.26077	-0.901839	-1.94144	-0.234872	-2.40171	-0.715638	0.362667		-0.289542	0.464944	0.281576	0.0471492		-0.693636	0.177483	-0.284139	-1.46652	1.03494	-2.78364	-2.22938	0.689967	-2.27595	-1.60652	-1.30591	-1.11406	-0.613157	-1.72297	-0.689508	-0.00541012	-0.616811	-0.642795	-0.888326	-1.36115	-1.08473	0.27642	0.772815	0.882826	-1.1246	-0.918227	0.206377	0.846341	0.903782	-1.03492	0.126032
486	P25044	PTP1	Tyrosine-protein phosphatase 1	PTP1_YEAST	P25044									-4.03031	-4.46401				-2.12736	-0.773862	-0.826543	0.011776	-0.997824	-1.56413	-1.96098	-1.20989	-2.69065	-2.35762	-1.26596	-1.67161	-1.2308	-4.50738	-8.88343	-2.44407	-3.62412	-3.28778	-3.44125
487	P25045	LCB1	Serine palmitoyltransferase 1	LCB1_YEAST	P25045				-4.79219			-4.15539		-1.47387	-2.27421	-2.76751	-3.44819	-1.61277	-2.8288	-3.01292	-3.26197	-0.94939	-1.40744	-3.13401	-1.25649	-1.59764	-3.02152	-1.8726	-1.37692	-2.35964	-3.10254	-1.65774	-2.16913	-1.95942	-2.11238	-2.87735	-2.66566											-2.32226	-2.49095
488	P25087	ERG6	Sterol 24-C-methyltransferase	ERG6_YEAST	P25087	-0.426079	1.25717	1.1858	0.777284	0.747233	1.07384	0.874739	1.74754	2.37516	2.6584	2.01221	2.47932	1.84374	2.14194	2.66827	2.61706	-0.335285	-0.727203	0.58564	-0.523506	1.08923	0.92859	0.956168	1.65956	1.55493	2.00871	1.50406	1.79136	2.32593	2.594	2.37025	1.45861	-0.250089	0.698545	0.948633	0.0985223	0.321889	1.15839	1.11084	-0.0475484	0.870977	0.919817	1.71476	2.38127
489	P25293	NAP1	Nucleosome assembly protein	NAP1_YEAST	P25293		-0.418226	0.263889	1.3487	-0.682874	0.712108	0.600096	0.794379	-2.55316	-2.14627	-0.880793	-0.505686	-3.6804	-0.59263	-0.108849	0.376473	-2.45399	-0.266666	-0.974091	-1.73378	-1.20622	-0.960753	-1.81836	-1.43902	-2.24309	-2.27899	-0.379542	-1.37606	-1.64228	-1.9414	-1.2475	-3.60397	-1.35713	0.398121	1.75525	0.0553504	0.253821	-1.35609	0.355927	1.71202	0.00481286	0.0502192	-1.56942	-1.52148
490	P25294	SIS1	Protein SIS1	SIS1_YEAST	P25294	-0.0208633	1.70552	0.849813	1.95559	1.4776	1.62997	0.862809	1.01681	0.837917	2.09994	2.27217	2.16202	0.768354	2.24641	3.00779	2.94825	0.261132	0.263076	0.268454	-0.439029	0.609867	-0.177104	-0.0229779	-0.00644016	0.159987	1.27819	1.23377	1.32126	1.51264	1.92461	1.50251	0.276386	0.0884084	1.12252	1.03411	0.0755254	0.288204	0.100836	1.2468	1.14596	0.00392189	0.0473292	0.998303	1.84301
491	P25296	CNB1	Calcineurin subunit B	CANB_YEAST	P25296		0.186486	-0.297317	0.169121		0.432777	1.83411	0.991566		-1.44512	-0.281941	-0.698143		-3.20115	-0.99204	-0.696786	-2.90325	-0.442678	-1.51844	-2.36547	-1.29863	-1.49535	-2.5088	-2.19091	-0.84343	-0.664837	0.00165009	-0.825443	-1.94192	-2.07486	-1.86323	-1.81894	-1.80746	0.0194302	1.82689	0.0373075	0.225957	-1.87342	1.08615	2.95957	0.00163035	0.0371299	-0.583015	-0.8084
492	P25298	RNA14	mRNA 3'-end-processing protein RNA14	RNA14_YEAST	P25298				-1.18837					0.768693	-0.00321155	0.148596	1.32096	-0.330205	0.535144	-1.80105	-1.75611	-1.50948	-1.16104	-1.35777	-1.89649	-0.592579	-2.88332	-2.01882	-1.15251	-0.704228	0.538801	-1.57468	0.379619	0.585179	-0.95543	0.533796	0.77244											-0.340121	0.558759
493	P25299	RNA15	mRNA 3'-end-processing protein RNA15	RNA15_YEAST	P25299		-1.76626		-2.23952			-2.67631		-1.71632	-0.774	0.349148	0.695022			-0.766633	-0.413774	-1.77774	-1.81551	-1.80195	-0.766029	-1.86685	-3.01044	-2.45737	-1.57436	-1.87502	-1.79731	-1.33242	-2.0154	-1.83061	-1.22461	-2.06885	-2.56311											-1.75504	-0.361537
494	P25303	SCJ1	DnaJ-related protein SCJ1	SCJ1_YEAST	P25303									-0.3101	-1.85948	-2.25651	-0.206089	-1.0567	-0.467071	0.614957	0.39576	-1.47138	-1.13563	-1.46068	-1.25363	-2.63631	-3.13068	-1.58159	-2.85689	-1.81902	-1.32403	-0.634097	-0.72622	-0.471098	0.689469	-0.280384	-0.338936											-1.12584	-1.15805
495	P25332	RBK1	Probable ribokinase	RBSK_YEAST	P25332															-5.66607		-1.68871	-0.956147	-1.58715	-2.15666	-2.25669	-2.57131	-1.44798	-1.16513	-3.07168	-0.736244	-4.7165	-2.16062	-4.86289	-5.32873	-3.76302	-0.708253
496	P25339	PUF4	Pumilio homology domain family member 4	PUF4_YEAST	P25339				0.104592			0.22477		-0.266445	-1.56264	-0.0119698	-0.556358	-1.8451	-1.63373	-0.431694	-0.556412	-1.60522	-1.37874	-1.8218	-2.18384	-1.66773	-1.67795	-1.4931	-1.78032	-2.37602	-1.47685	-1.54984	-3.17045	-0.751659	-1.65176	-1.0181	-2.14379											-2.14329	-0.599353
497	P25340	ERG4	Delta(24(24(1)))-sterol reductase	ERG4_YEAST	P25340										0.773264	0.960255	-1.59301		-0.688837	0.225587	-1.8851	-2.4942	-1.85038	-2.74636	-1.42014	-0.851632	-3.19833	-1.29901	-1.63093	1.62133	1.83961	-0.0512992	1.00804	0.605259	0.10689	0.278053	0.384506											1.10442	0.0468378
498	P25342	CDC10	Cell division control protein 10	CDC10_YEAST	P25342		0.41583	-0.843263	0.31049	-0.82979	-0.409701	-0.722327	-1.59413	1.65292	1.25335	0.646312	0.815683	0.545244	1.81999	1.54873	1.08503	-1.03038	-0.731113	0.85187	-1.50949	-1.10967	-1.66242	-3.36124	-1.4023	-0.283092	-0.680209	0.195409	-0.0123942	0.46703	0.592886	0.22006	0.0739199	-0.604778	-0.0389809	0.565797	0.451213	0.654157	-1.88391	-0.888988	0.994918	0.128342	0.261523	-0.195072	1.09207
499	P25343	RVS161	Reduced viability upon starvation protein 161	RV161_YEAST	P25343	-0.763643	0.997719	-2.04072	-1.41991	-1.02932	-0.191925	-0.825145	-0.643275	-0.384686	0.784307	1.11394	1.7797	1.02333	1.07788	-0.0427278	0.335003	-2.59	-3.24575	-2.89392	-0.966103	-1.92267	-1.82034	-1.27474	-2.29888	0.241622	0.850211	0.488536	1.12503	0.00313172	0.0780676	1.04311	1.21001	-2.42394	-0.806638	1.6173	0.0982661	0.321871	-1.82916	-0.672417	1.15674	0.00581796	0.0510765	0.67635	0.823313
500	P25349	YCP4	Flavoprotein-like protein YCP4	YCP4_YEAST	P25349	-1.47235	0.728321	1.39023	2.53968	0.833415	-0.0272427	0.664767	0.0273797	3.46792	3.62959	3.79953	3.3099	3.32264	3.34094	3.58902	3.54442	2.21476	1.32433	1.48566	2.3042	0.0516769	0.0628765	0.436642	-1.17259	3.36091	2.57907	3.24144	2.95615	3.1583	3.3081	3.68366	3.62482	1.83224	0.79647	-1.03577	0.283714	0.521158	-0.15535	0.37458	0.52993	0.247359	0.390186	3.03439	3.55174
501	P25355	CTR86	Copper transport protein 86	CTR86_YEAST	P25355				-2.92866					-4.75623	-3.65501	-2.77306	-2.29331		-2.37753	-1.89602	-1.72823	-3.1725	-2.52565	-2.14883	-1.81776	-1.06527	-0.967572	-2.30793	-0.336168	-4.56807	-3.38331	-2.09435	-2.91469	-2.64556	-2.48026	-2.43682	-5.56691											-3.2401	-3.3694
502	P25358	ELO2	Elongation of fatty acids protein 2	ELO2_YEAST	P25358		-11.5281		-2.27296		-11.5803	-2.49672			-4.08741	-2.79806	-6.38182		-4.3013	-3.67387	-5.15469	-2.35537	-1.52103	-0.546406	-1.75904	-2.07597	-2.05803	-1.34253	-1.7033	-2.79283	-1.28759	0.652316	-0.234906	-0.821016	-1.14872	-0.679818	-0.527292											-0.915754	-4.42243
503	P25367	RNQ1	[PIN+] prion protein RNQ1	RNQ1_YEAST	P25367		-0.136572	-2.11114	0.174488	-0.343966	-3.9649	0.703704	-0.649772	-3.21798	-1.23354	-0.873422	-0.42479	-1.10468	0.678899	1.20267	-0.627574	-3.40801	-1.27178	-1.21259	-0.726931	-1.21784	-1.24977	-2.48282	-3.83895	-0.692904	-1.16967	1.70727	1.1819	1.58192	0.391391	1.22159	1.08137	-1.65483	-0.691075	0.963754	0.345679	0.574922	-2.19734	-1.06373	1.13361	0.375865	0.521429	0.256649	-1.43743
504	P25369	LSB5	LAS seventeen-binding protein 5	LSB5_YEAST	P25369		-1.85143	-2.65078	-2.31209	-2.41233	-2.23588	-1.94489	-2.96129	-1.7044	-0.369616	-0.336106	-0.460751	0.604934	-0.625565	0.269891	-0.781719	-2.80463	-1.78663	-1.06937	-5.11915	-2.09699	-2.98731	-2.71858	-5.47724	-1.33637	1.17498	0.0324057	-0.933038	0.570968	0.718497	0.329313	0.128342	-2.69495	-2.27144	0.423512	0.706669	0.848769	-3.32003	-2.3886	0.931431	0.273592	0.416249	-0.265504	-0.717717
505	P25370	GFD2	Good for full DBP5 activity protein 2	GFD2_YEAST	P25370									-3.57816	-4.13481	-1.86074	0.168506	-0.423192	-0.398911	-1.10923		-2.6314	-2.21926	-2.83951	-2.02481	-1.84528	-3.55011	-2.534	-1.69871	-2.94896	-1.35775	-1.56335	-3.49131	-4.68365	-4.69536	-5.15196	-3.60445											-2.34035	-2.3513
506	P25371	ADP1	Probable ATP-dependent permease	ADP1_YEAST	P25371	-3.86621	-1.41556	-1.55063	0.545462	-1.43842	0.702116	2.22756	0.750922	0.160476	-0.127667	0.212366	-0.200003		-0.072101	-0.0355987	-1.05763	-1.17893	-2.41886	-0.660952	-1.5207	-4.04626	-1.89098	-1.89666	-1.35651	-0.531996	-0.116108	0.334003	-1.87448	-1.43181	-0.34053	0.330118	0.988258	-1.44486	-1.57173	-0.126874	0.900737	0.942255	-2.2976	0.560542	2.85815	0.0249035	0.100831	-0.547145	0.011293
507	P25372	TRX3	Thioredoxin-3, mitochondrial	TRX3_YEAST	P25372					-2.90825		-2.91379		-0.966542	-1.45347	-0.754317	-0.135919	-2.37522	-0.903596	-0.329193	0.729627	-1.23526	-1.64783	-2.20104	-1.80882	-2.58921	-1.33505	-1.51389	-3.00989	-1.17823	1.65416	0.657512	-0.348314	0.328928	1.20368	1.23118	-0.0593712											0.196283	-0.827561
508	P25373	GRX1	Glutaredoxin-1	GLRX1_YEAST	P25373	-0.323597	1.26528	2.09253	2.34466	1.1504	1.70049	1.95113	1.28783	-1.45238	1.83268	2.04196	0.920758	1.04611	2.18513	2.15106	2.30818	0.838825	0.917338	1.38733	0.325005	-0.805488	0.804883	-0.200137	0.50502	-0.261806	-0.25628	0.729069	-0.151848	0.467379	0.653479	1.55168	0.908923	0.867126	1.34472	0.477592	0.483782	0.677792	0.0760695	1.52246	1.44639	0.0118841	0.0726364	0.0147838	0.835754
509	P25374	NFS1	Cysteine desulfurase, mitochondrial	NFS1_YEAST	P25374		1.7734	-1.09647	0.165221	0.501477	0.611852	-0.622967		1.3982	1.35326	0.510222	-0.0903773	-0.383087	0.949079	0.669667	0.826669	-0.858397	-0.233969	-1.68822	-1.8128	-1.73466	-0.230086	-1.57054	-2.65911	0.988469	0.167186	0.931215	1.33612	0.992128	1.27152	1.25921	-0.23676	-1.14835	0.280719	1.42907	0.142606	0.387116	-1.5486	0.163454	1.71205	0.0528506	0.146965	0.855748	0.792827
510	P25375	PRD1	Saccharolysin	PRTD_YEAST	P25375	0.967455	-1.07541		-2.73657	-1.64722	-1.57187	-1.12324		-0.40577	-1.31397	-0.416612	-0.552708	-1.00161	-0.471176	-0.354425	-0.422773	0.176606	-1.23361	-1.63497	-2.09085	-0.678249	-2.25779	-2.98248	-3.00504	-0.863676	-1.05976	-1.3039	-0.397751	0.304237	-0.408551	-0.712704	-1.09934	-1.19571	-0.948176	0.247531	0.825784	0.908845	-2.23089	-1.44744	0.783449	0.288666	0.431783	-0.906272	-0.672265
511	P25379	CHA1	Catabolic L-serine/threonine dehydratase	STDH_YEAST	P25379		1.33551	0.18005	1.16438			-0.535613		1.06094	0.784912	-0.23103	0.0972448	-0.521614	0.814239	0.639102	0.00393874	-3.01426	-2.48467	-1.61647	-2.15161	-1.30155	-1.02197	-1.44671	-2.11056	0.657497	-0.736267	0.537157	0.502557	0.372729	0.50862	-0.0720384	-0.0684363	-2.31675	0.893315	3.21006	0.000925664	0.0433235						0.240236	0.428017
512	P25382	RSA4	Ribosome assembly protein 4	NLE1_YEAST	P25382							-3.28108		-0.480087	-1.72683	-1.83488	-2.22042		-1.56609	-1.07472	-1.85799	-2.69959	-1.52059	-2.175	-1.02828	-1.21517	-1.66462	-2.37091	-1.14469	-0.961258	-2.62939	-1.38388	-2.03576	-1.64392	-2.193	-1.94147	-4.54937											-1.75257	-1.56555
513	P25384	TY2B-C	Transposon Ty2-C Gag-Pol polyprotein	YC21B_YEAST	P25384	-5.53214	-0.998739	-1.32302	-0.520849	-1.48589	-0.966082	-0.326097	-0.699614	-0.991461	-0.209679	-0.377911	-0.543233	-0.39312	-0.739131	-1.52791	-1.65784	-3.32683	-1.45038	-3.66102	-4.8238	-2.80527	-2.75624	-1.52624	-3.20004	-2.69648	-0.56214	-2.2798	-1.01867	0.0199778	-3.62408	-1.10303	-2.72978	-3.31551	-2.09369	1.22182	0.401255	0.61999	-2.57195	-0.869421	1.70253	0.00800732	0.0592446	-1.63927	-0.530571
514	P25386	USO1	Intracellular protein transport protein USO1	USO1_YEAST	P25386		-2.1527				-3.79232	-4.12496		-1.56976	-0.738165	-1.06617	-0.710541	-7.3938	-0.461169	-1.66434	-0.892089	-1.83644	-2.70225	-1.72114	-1.62773	-1.24107	-0.765629	-2.56489	-1.09221	-3.18793	-2.8186	-2.74753	-2.2045	-1.71082	-2.02845	-0.936766	-3.84723											-2.73964	-1.02116
515	P25443	RPS2	40S ribosomal protein S2	RS2_YEAST	P25443	2.83346	4.02214	3.65771	3.91017	4.84288	4.80609	3.79378	2.50555	3.92652	3.44613	3.55428	4.65584	2.74646	3.98818	4.38674	4.55434	2.60989	4.15418	2.50715	2.14625	3.50045	3.6493	0.97034	3.0307	4.9042	5.87171	6.52207	5.84032	5.7343	6.30375	5.67516	5.22001	2.85437	3.60587	0.751502	0.19803	0.436851	2.7877	3.98707	1.19938	0.198125	0.344915	5.78457	3.89569
516	P25451	PUP3	Proteasome subunit beta type-3	PSB3_YEAST	P25451	-1.81429	1.27991	0.863585	1.11872	1.44805	0.694955	1.21914	-1.01732	1.32574	2.01587	-0.0382957	0.796604	1.11386	0.482946	1.59697	1.41529	0.370224	1.84904	0.382301	-1.96314	0.927211	1.21127	0.204869	-1.11848	1.11457	0.543605	0.584839	1.47626	1.26706	1.19612	1.21162	0.59769	0.159605	0.361981	0.202375	0.856829	0.929501	0.306218	0.586207	0.27999	0.725969	0.818114	0.929816	1.02498
517	P25491	YDJ1	Mitochondrial protein import protein MAS5	MAS5_YEAST	P25491	0.296013	1.82885	1.457	1.69242	-0.830472	1.85065	1.42942	-0.192638	2.91662	3.26943	3.18437	3.14274	2.63779	3.16232	3.54	3.41934	1.24873	1.43233	1.68386	0.503259	-0.158873	0.437755	1.17733	0.686131	2.42178	2.16862	2.67346	2.87524	2.7976	3.13523	3.33181	2.77213	1.21704	1.31857	0.101528	0.822017	0.908441	0.535586	0.564239	0.0286525	0.968592	0.985237	2.53478	3.12829
518	P25555	GBP2	Single-strand telomeric DNA-binding protein GBP2	GBP2_YEAST	P25555	-2.2654	-1.30417	-1.91173	-1.4106	-3.44101	-2.08363	-1.62002	-1.38002		-6.08717	-1.40604	-1.77965		-3.63336	-1.77559	-2.36903	-3.44869	-2.15971	-2.66451	-3.02365	-1.82931	-1.62022	-2.64892	-1.00158	-0.69352	0.806055	-1.54309	-3.47128	-1.68656	-0.441952	-1.54011	-3.11361	-2.82414	-1.72298	1.10116	0.0207186	0.175148	-1.77501	-2.13117	-0.356165	0.556709	0.67014	-1.22546	-3.09095
519	P25560	RER1	Protein RER1	RER1_YEAST	P25560									-1.63566	-1.3289	-2.90496	-0.949276	-2.79114	-2.92132	-0.292624	-0.0856449	-1.8741	-3.27022	-1.56249	-2.09708	-0.31154	-2.42783	-1.17658	-1.57927	1.02763	1.16462	1.59655	1.53252	2.16826	2.35995	1.72763	0.947751											1.33033	-1.7047
520	P25567	SRO9	RNA-binding protein SRO9	SRO9_YEAST	P25567		-0.20942	-0.681262	-0.138848	-8.6234	-0.918267	-0.463088	-2.58117	-0.0243786	0.334964	0.230594	0.25368	-0.201439	-0.0769972	-0.0240029	-0.29005	-1.73249	-3.25367	-1.06955	-0.733035	-3.12325	-1.34954	-1.00299	1.99487	1.8108	3.64879	2.76402	3.65919	1.35682	1.49353	1.66927	4.25883	-1.69719	-0.343176	1.35401	0.1017	0.324833	-0.870228	-3.14648	-2.27625	0.332648	0.474175	2.9707	0.198715
521	P25569	GID7	Glucose-induced degradation protein 7	GID7_YEAST	P25569				-2.69202			-2.13775		-3.3787	-2.28827	-3.40782	-5.37057		-4.38563	-5.16402		-0.687512	-1.99044	-1.32518	-1.91392	-1.56472	-2.10172	-1.61536	-3.32995	-1.56691	-1.41663	-0.921066	-2.49245	-3.60447	-3.04348	-0.937826	-4.50964											-1.59926	-3.61134
522	P25572	YCL042W	Putative uncharacterized protein YCL042W	YCE2_YEAST	P25572				2.65254	-2.22166	-5.44029	-2.61664		-0.29544	-0.210316	0.633095	1.87665	-0.0596344	0.692508	1.60215	4.07128	-3.18465	-3.38635	-1.89282	-1.76392	-1.55622	-2.0621	-2.80256	-1.78881	0.717043	2.45537	3.16629	3.05836	1.62785	1.68904	0.810676	0.428393						-2.05242	-3.4262	-1.37378	0.19003	0.336958	2.34926	0.500998
523	P25573	MGR1	Mitochondrial inner membrane i-AAA protease supercomplex subunit MGR1	MGR1_YEAST	P25573		-2.34567	-3.7265	-2.53082		-2.15712	-1.75711		0.338874	0.297349	-0.161696	-0.376364	-3.45233	-0.335418	-1.68994	-0.292051	-2.57213	-0.406229	-1.60059	-3.32346	-2.37964	-1.618	-2.38632	-1.71426	-1.84592	-1.63624	-3.08108	-1.08981	-1.7443	-1.68761	-2.02624	-3.85895	-1.9756	-2.86766	-0.892061	0.331391	0.563584						-1.91327	0.0245406
524	P25574	EMC1	ER membrane protein complex subunit 1	EMC1_YEAST	P25574		-0.895693	-1.62687	-1.58544	-5.57774		-0.567557		-0.606897	0.556623	-0.973386	-0.650893		-2.20378	-1.29467	-0.33915	-1.49369	-3.06049	-0.996692	1.44999	-2.5452	-1.75825	-1.68718	-2.79	-0.328062	-0.625174	-0.0394585	-1.23042	0.250369	-1.12833	-0.916331	-0.522159	-1.02522	-1.36933	-0.344114	0.771804	0.882826						-0.555779	-0.418638
525	P25582	SPB1	27S pre-rRNA (guanosine(2922)-2'-O)-methyltransferase	SPB1_YEAST	P25582										-12.0197	-12.2418	-11.4613		-11.5991	-11.0519	-11.4089	-0.987965	-2.11392	-2.91909	-1.58276	-1.64422	-2.83628	-1.72952	-2.76073	-9.80213	-10.3987	-13.6162	-10.4562	-11.0138	-11.1258	-12.0218	-10.0713											-11.0683	-11.9076
526	P25586	KRR1	KRR1 small subunit processome component	KRR1_YEAST	P25586			-3.05997		-2.50094				-3.37919	-1.94652	-1.1773	-2.22907		-2.47344	-2.27098	-3.44863	-2.28406	-2.59246	-1.60456	-2.14557	-2.89219	-2.09481	-3.86884	0.10213	1.28296	2.41224	1.78544	2.04734	1.60074	1.49047	1.14807	1.94624											1.882	-2.18302
527	P25605	ILV6	Acetolactate synthase small subunit, mitochondrial	ILV6_YEAST	P25605				-12.0591			-3.1908		-2.92153	-1.67111	-1.6489	-3.79826	-8.15774	-1.85761	-1.89102	-2.36894	-8.46673	-1.73617	-5.16193	-1.96882	-0.905496	-1.60063	-2.13906	-2.17539	-3.69581	-3.99249	-2.38959	-4.03189	-2.98298	-2.50843	-2.07436	-4.39407											-3.52745	-2.50995
528	P25608	YCR102C	Uncharacterized protein YCR102C	YCZ2_YEAST	P25608	1.60936	0.846383	1.16992	1.63239	1.56344	1.37369	1.60717	2.85349	4.16824	4.06175	3.75786	1.03331	2.66986	3.67298	1.7233	2.60353	1.45135	-1.23349	-0.541794	4.57007	1.37896	0.840829	-3.16957	1.89473	3.11692	0.26587	2.13278	-2.32181	2.22613	2.9871	3.56118	0.475768	1.06153	1.31451	0.252979	0.853711	0.928953	0.236239	1.84945	1.61321	0.22881	0.374225	0.798439	3.25529
529	P25616	YCR015C	UPF0655 protein YCR015C	YCQ5_YEAST	P25616										-1.05354	-0.0326192	-1.24623		-2.06376	1.16544	0.321608	-1.36874	-1.66693	-1.90845	-2.58092	-2.12031	-2.20489	-2.56774	-0.431113	-1.31653	-0.922288	-1.56503	-1.35623	-3.64373	-0.119109	-1.9864	-0.903406											-1.29002	-0.77746
530	P25617	YCR016W	Uncharacterized protein YCR016W	YCQ6_YEAST	P25617		-4.01596		-3.66709						-4.36631							-1.34585	-3.80517	-2.8222	-1.63378	-1.70861	-0.693306	-2.14891	-1.81553	-1.51041	-0.935222	-2.29637	-0.789935	-3.37679	-0.206021	-0.822726	-0.31422
531	P25618	CWH43	Protein CWH43	CWH43_YEAST	P25618				0.11453			0.67074			-0.423436	-2.29902	-1.24647			-1.1678	-1.30684	-0.85397	-1.11228	-1.21442	-0.604551	-1.18952	-2.07494	-1.91226	-0.957502	-1.70639	-1.20489	1.06078	0.428253	-0.847602	-1.20708	-1.04275	-1.21767											-0.355563	-1.32297
532	P25619	HSP30	30 kDa heat shock protein	HSP30_YEAST	P25619				-1.79124			-1.53987		-2.22696	1.91031	2.28541	2.46975		1.35231	2.40451	1.65007	-1.98301	-2.57746	-1.76963	-0.0953081	-1.07056	-1.89187	-2.75022	-2.62193	1.03524	3.48325	4.30899	4.30542	1.10762	2.79651	3.56313	3.26115											3.28323	1.10963
533	P25623	SYP1	Suppressor of yeast profilin deletion	SYP1_YEAST	P25623	-1.92172	-0.40787	-1.56916	0.0737897	-0.564863	-0.332984	-0.222391	-0.4408	-0.91656	-0.571323	0.100628	0.438231	-1.95578	0.040258	-0.0491808	-0.416773	-1.53721	-1.95636	-1.1306	-1.78891	-1.17676	-1.65289	-3.35078	-2.71226	-0.149937	0.105297	0.147296	0.539393	-0.109763	-0.230956	0.196132	0.320309	-1.60327	-0.956239	0.64703	0.247127	0.485811	-2.22317	-0.39026	1.83291	0.0104712	0.068213	0.160512	-0.237256
534	P25626	IMG1	54S ribosomal protein IMG1, mitochondrial	IMG1_YEAST	P25626									-3.59663	-0.82743	-3.96594	-4.1738		-3.45398	-3.18777	-2.19306	-1.71674	-1.76248	-1.60732	-1.8497	-2.33742	-1.82279	-1.84903	-1.34436	-2.93909	-1.76101	-2.8338	-3.51931	-1.34779	-0.191791	-1.2577	-1.48735											-2.7633	-3.14095
535	P25627	BUD23	18S rRNA (guanine(1575)-N(7))-methyltransferase	BUD23_YEAST	P25627													-1.70284	-3.84244		-5.40961	-3.11226	-2.09142	-2.53114	-1.65542	-1.64341	-2.28228	-3.01193	-2.06726	-3.32975	-2.46598	-1.45771	-3.56453	-2.6218	-1.14327	-1.66779	-2.95312
536	P25635	PWP2	Periodic tryptophan protein 2	PWP2_YEAST	P25635											-2.33804			-4.02118		-2.75923	-2.83768	-1.66345	-2.17757	-2.82936	-2.36877	-0.959779	-1.66136	-2.09718	-3.13077	-2.01248	-1.52717	-2.37607	-2.99498	-2.59929	-2.42923	-2.30941
537	P25638	TAH1	TPR repeat-containing protein associated with Hsp90	TAH1_YEAST	P25638		-4.35283		-2.30016	-3.43554		-3.29245			-1.62296	0.258112	-0.987958		-2.94609	-0.430431	-3.219	-1.90522	-1.37997	-2.78221	-2.87122	-1.55133	-1.93166	-1.33451	-1.37152	-1.53358	0.373653	-1.07179	-2.12205	-1.924	-1.31169	-1.56996	-3.84305											-1.08844	-0.784269
538	P25644	PAT1	DNA topoisomerase 2-associated protein PAT1	PAT1_YEAST	P25644						-5.66887	-7.58029		-0.772119	-1.00445	-0.692846	-1.8502	0.452759	-1.36437	-2.17269	-2.14062	-3.62657	-1.26846	-5.83805	-1.56053	-1.92726	-1.37915	-1.29189	-2.0084	-1.06975	-1.62726	-1.41422	-1.4655	-3.74734	-2.87771	-1.4383	-1.96699											-1.39418	-1.0799
539	P25654	YCR090C	UPF0587 protein YCR090C	YCY0_YEAST	P25654		0.830285	0.0286039	1.25832		0.608247	1.77807	0.45488	-1.4421	-2.46866	-0.900507	-0.101571		-1.61201	-1.03818	-1.6193	-1.44692	-2.39383	-2.39995	-2.45151	-1.9348	0.797596	-1.32454	-1.15581	-0.175302	-1.32463	-0.667319	0.76382	-5.14512	-2.01188	-1.18065	-0.325092	-2.17305	0.705735	2.87879	0.000967974	0.0433235	-0.904387	0.947067	1.85145	0.0642201	0.167701	-0.350857	-1.22821
540	P25655	CDC39	General negative regulator of transcription subunit 1	NOT1_YEAST	P25655		-2.19218		-0.237591	1.08051	-1.37251	-0.649914		0.0958693	0.429312	0.169669	-0.752198	0.693028	-0.0949063	0.524319	0.574078	-2.63457	-1.49229	-1.6122	-1.26778	-2.00944	-3.05933	-3.18512	-1.49433	0.274778	-1.26715	-0.0685312	0.356183	1.10393	0.350016	-0.019984	-0.0885164						-2.43706	-0.313971	2.12309	0.0414404	0.12973	-0.17618	-0.014337
541	P25659	FUB1	Silencing boundary-establishment protein FUB1	FUB1_YEAST	P25659		-3.2254		-3.05693		-5.47098	-5.73813										-2.79874	-5.58648	-1.46696	-2.81398	-1.83534	-2.37678	-1.42616	-1.63775	-2.24225	-2.02307	-1.51982	-3.31283	-1.2851	-2.65218	-1.16685	-2.69934
542	P25694	CDC48	Cell division control protein 48	CDC48_YEAST	P25694	0.358639	2.46667	2.10947	2.23129	1.13633	2.2534	2.66223	2.07215	3.39301	3.78762	3.45854	3.14478	2.58177	3.49357	3.87961	3.62326	0.752298	1.66989	1.29408	0.39952	1.12289	0.338952	0.214909	0.222958	2.94093	2.50437	2.66989	3.35946	2.66324	2.97487	2.78436	2.36939	1.02895	1.79152	0.762569	0.221874	0.461762	0.474927	2.03103	1.5561	0.00714942	0.0558914	2.86866	3.44599
543	P25719	CPR3	Peptidyl-prolyl cis-trans isomerase C, mitochondrial	CYPC_YEAST	P25719	-1.90524	0.698284	0.614735	1.39111	0.268694	0.453099	0.965699	-0.599731	1.12199	1.63828	1.68993	1.84677	-0.69758	1.04374	1.19386	1.16543	-1.10339	-0.774254	-1.14197	-3.3304	-0.254372	-2.47273	-2.30124	-2.78202	1.15703	1.30824	1.29085	1.25339	0.782951	1.86434	1.90799	1.61688	-1.58751	0.199722	1.78723	0.103336	0.328423	-1.95259	0.27194	2.22453	0.0150975	0.0792871	1.25238	1.57424
544	P26263	PDC6	Pyruvate decarboxylase isozyme 3	PDC6_YEAST	P26263		-1.63723		-2.6174					-2.56529	-1.26867	-2.85302	-2.51562	-2.99256	-1.48238	-1.54985	-1.83861	-2.17069	-1.04608	-1.41024	-1.97812	-1.9687	-1.5134	-2.01871	-2.82614	-2.10509	-2.07351	-2.95332	-2.276	-2.83137	-2.95734	-2.99891	-2.06742											-2.35198	-2.30065
545	P26321	RPL5	60S ribosomal protein L5	RL5_YEAST	P26321	0.72016	4.02785	3.80286	4.14273	3.82495	2.57538	3.56012	2.65624	4.39631	4.62247	4.29209	4.20413	3.75843	4.92031	4.9289	4.62169	2.73108	3.71974	2.45757	1.15856	2.50863	2.81948	2.35279	1.53542	5.62294	4.88348	5.55796	4.46322	5.05088	6.4845	5.63684	4.15082	2.51674	3.1734	0.65666	0.526026	0.712466	2.30408	3.15417	0.850095	0.0883063	0.208342	5.1319	4.37875
546	P26570	PPZ1	Serine/threonine-protein phosphatase PP-Z1	PPZ1_YEAST	P26570		-1.81217	-2.96691	-1.17697	-2.56051	-1.75385	-0.837385		-2.44654	-0.0562837	-2.82606	-2.43811	-2.50451	-1.90986	-0.768486	0.23288	-2.30837	-3.41396	-2.31103	-1.06133	-2.06287	-2.07752	-3.50603	-1.88282	-2.18125	-3.63719	-3.2224	-3.27636	-0.961633	-1.0274	-0.555175	-5.42982	-2.27367	-1.98535	0.288322	0.704619	0.848305	-2.38231	-1.71725	0.665063	0.325625	0.468412	-3.0793	-1.94175
547	P26637	CDC60	Leucine--tRNA ligase, cytoplasmic	SYLC_YEAST	P26637	0.228644	2.33621	1.75931	2.46322	2.39613	2.20634	2.43945	1.91919	3.6428	3.72016	3.37903	3.39846	2.71962	3.92097	3.45708	3.69038	1.05646	2.59856	1.59532	0.56243	1.83263	1.53653	1.18383	0.335479	3.72652	2.78567	3.19645	3.47744	3.77234	2.74906	3.73386	2.98865	1.45319	1.69685	0.243654	0.729811	0.859704	1.22212	2.24028	1.01816	0.0255422	0.102086	3.29652	3.53511
548	P26754	RFA2	Replication factor A protein 2	RFA2_YEAST	P26754				-1.74945					-2.10016	0.371023	0.162713	0.226938	-2.0079	0.195079	0.721566	0.416674	-2.4675	-1.95471	-2.88601	-1.42335	-2.22872	-0.919864	-2.69851	-1.15072	-4.48251	-0.995405	-2.08714	-0.073771	-1.49863	-1.09114	-0.530942	-1.02188											-1.90971	-0.334871
549	P26783	RPS5	40S ribosomal protein S5	RS5_YEAST	P26783	3.09292	3.54157	3.77428	4.45995	4.09602	1.97903	3.38309	3.4178	4.57451	4.15633	4.51881	5.3925	4.10683	4.71218	5.16317	5.20475	3.19497	3.5087	3.4007	2.33622	2.73968	1.87463	2.26669	2.68019	6.66655	8.12188	7.66103	6.61347	6.31558	6.85886	6.09821	6.34746	3.11015	3.71718	0.607033	0.170567	0.415598	2.3903	3.21899	0.82869	0.140557	0.275572	7.26573	4.66054
550	P26784	RPL16A	60S ribosomal protein L16-A	RL16A_YEAST	P26784	0.15527	2.24496	0.864154	1.29964	1.69013	0.693656	1.4325	2.48057	3.13069	2.68876	2.62262	3.02699	2.1697	3.45884	3.17381	3.00025	1.40887	2.54419	2.08545	1.92563	0.869656	0.381025	0.0213468	-0.00683013	6.28684	7.38316	6.77012	6.59455	6.26531	6.68824	5.95347	6.93975	1.99104	1.14101	-0.850029	0.137298	0.383079	0.316299	1.57421	1.25792	0.024503	0.10059	6.75867	2.86727
551	P26785	RPL16B	60S ribosomal protein L16-B	RL16B_YEAST	P26785	2.59171	3.63039	3.04288	3.2283	2.68837	3.04168	3.25462	2.61868	4.63284	4.57911	4.25241	4.30369	4.05312	4.56241	4.56136	4.34764	3.05426	4.19616	2.89579	3.028	2.67161	2.59427	2.04001	2.63268	8.72542	10.0799	9.16199	9.04512	8.67042	8.80499	8.1531	9.26446	3.29355	3.12332	-0.170232	0.66308	0.824197	2.48464	2.90084	0.416197	0.0965298	0.217761	9.2531	4.44201
552	P26786	RPS7A	40S ribosomal protein S7-A	RS7A_YEAST	P26786	0.654962	3.40359	2.35518	3.22136	2.34407	1.33757	2.10059	0.63945	5.57133	5.32744	5.13582	5.21911	5.34364	5.34852	4.91144	4.90801	2.27249	3.00704	3.01521	1.74046	0.10182	1.93234	-0.454713	1.48634	5.51713	5.40342	4.88847	4.66599	5.18874	5.84427	5.25238	4.99948	2.5088	2.40877	-0.100028	0.891045	0.942255	0.766446	1.60542	0.838977	0.265619	0.409125	5.11875	5.31342
553	P27351	APL1	AP-2 complex subunit beta	AP2B_YEAST	P27351									-3.1653	-3.07296	-1.41573	-1.60472		-1.6739	-3.51975	-4.78355	-2.61501	-3.26051	-3.09828	-0.843075	-1.00928	-3.02517	-1.88745	-1.68761	-2.92858	-3.35801	-2.48567	-2.84372	-0.632434	-1.02252	-1.48143	-1.93151											-2.90399	-2.31468
554	P27466	CMK1	Calcium/calmodulin-dependent protein kinase I	KCC1_YEAST	P27466		-1.42216	-2.41285	-1.19442	-3.14965	-2.68328	-0.67399	-2.98193	-4.63681		-2.54142	-2.14359	-2.60924	-3.46157	-1.96543	-3.54317	-2.36727	-2.73628	-2.34503	-0.966935	-1.99407	-2.58451	-2.0488	-1.54698	-0.473496	-4.06244	-3.02385	-2.95329	-1.71373	-4.21349	-2.23703	-0.923605	-2.10388	-1.67648	0.427397	0.477551	0.672341	-2.04359	-2.37221	-0.328621	0.610769	0.721659	-2.62827	-3.10727
555	P27472	GSY2	Glycogen [starch] synthase isoform 2	GYS2_YEAST	P27472	-1.0658	0.117742	0.410949	0.162545	0.455526	-1.65355	-1.57981	-0.738435	-1.08997	-0.543724	-0.407114	0.061412	-2.17112	-0.188837	0.818354	0.755273	-0.450265	0.904665	-1.66722	-1.51486	-1.23444	0.771225	-1.42326	-0.893438	-1.61413	0.428395	0.681494	0.34719	0.391112	0.787897	0.584816	0.173654	-0.68192	-0.0936411	0.588278	0.420085	0.630502	-0.694978	-0.879069	-0.184091	0.801725	0.873395	-0.0392621	-0.494849
556	P27476	NSR1	Nuclear localization sequence-binding protein	NSR1_YEAST	P27476		-1.32748	-1.66947	-1.18338		-0.737657	-1.06199		-1.14864	-0.323688	0.080718	-0.046147	-1.19211	-0.884215	-1.19677	-1.01498	-3.80384	-1.14408	-3.9737	-2.14536	-2.07065	-3.86978	-1.8335	-0.683436	-0.180794	-0.122684	0.788771	0.576037	-0.397902	0.45859	0.567105	0.412993	-2.76674	-1.39344	1.3733	0.152295	0.396647						0.265333	-0.359438
557	P27514	PHO91	Low-affinity phosphate transporter PHO91	PHO91_YEAST	P27514		-2.57389		-2.58912	-2.97615	-3.39049	-1.60773	-1.8373	-1.82205	-3.50868	-2.54223	-8.29228		-1.73388	-1.76849	-1.11358	-1.9025	-1.91546	-2.68014	-2.27177	-1.09725	-1.98895	-1.10686	-0.434291	-1.27993	-2.17408	-2.45496	-1.97751	-1.26885	-1.06817	-3.29028	-2.09038						-1.15684	-2.45292	-1.29608	0.052475	0.146965	-1.97162	-4.04131
558	P27614	CPS1	Carboxypeptidase S	CBPS_YEAST	P27614				-1.41189	-0.962443	-1.24554	-1.0562	-1.63976	-3.72865	-3.73339	-4.36022	-4.00972	-7.27201	-4.26427	-2.55375	-2.80033	-4.52698	-1.85299	-1.52649	-1.47337	-2.49747	-3.85841	-1.05798	-1.92728	-3.11535	-5.999	-3.47366	-3.67905	-2.04989	-2.65056	-1.97766	-2.05871						-2.33528	-1.22599	1.1093	0.117147	0.242689	-4.06676	-3.958
559	P27616	ADE1	Phosphoribosylaminoimidazole-succinocarboxamide synthase	PUR7_YEAST	P27616	-0.929622	0.819491	0.556171	1.58983	1.09696	0.287567	1.09862	0.863131	0.456974	0.524664	1.22849	1.63431	0.823887	1.06152	1.22263	1.68831	0.21388	0.589772	-0.208903	0.12318	-0.624885	-0.409347	-0.811869	-0.371056	0.8836	1.49398	1.35136	1.89725	1.79097	0.989066	1.6772	1.43964	0.179482	0.508967	0.329485	0.572579	0.758711	-0.554289	0.836571	1.39086	0.000678453	0.0282951	1.40655	0.961108
560	P27637	BUD14	Bud site selection protein 14	BUD14_YEAST	P27637		-3.44726	-6.74906	-1.65143		-4.0763	-6.63767			-4.83805	-3.63144	-3.49297		-4.74861	-4.29036	-4.58052	-1.02054	-0.212755	-0.987828	-1.3854	-0.677697	-2.28803	-1.47134	-1.46894	-0.523587	-1.02267	-3.2592	-1.57355	-2.24576	-0.321563	-1.75888	-0.366423	-0.901632	-3.94925	-3.04762	0.0634722	0.267174						-1.59475	-3.98749
561	P27680	COQ3	Ubiquinone biosynthesis O-methyltransferase, mitochondrial	COQ3_YEAST	P27680												0.465218			-2.10649	-1.70781	0.36696	-2.29949	-1.56365	-1.38855	-1.45453	-2.75131	-2.19245	-2.66371	-1.04567	-0.92711	-2.40276	-3.59209	-1.91412	-3.02819	0.667625	-0.103949
562	P27692	SPT5	Transcription elongation factor SPT5	SPT5_YEAST	P27692		0.965281		-0.0998787		-0.161154	0.885257	-0.900546	0.855284	-0.742431	0.133315	0.56204	-1.23618	-0.258021	-0.200312	-0.200415	-2.10527	-1.82354	-1.46911	-1.57151	0.585027	0.0864045	-1.6888	-2.97224	-0.0253846	-0.332398	0.541315	0.601183	0.415485	0.758161	0.0839859	-0.359866						-0.997403	-0.0588143	0.938589	0.417267	0.554814	0.196179	0.202052
563	P27697	COQ8	Atypical kinase COQ8, mitochondrial	COQ8_YEAST	P27697									-2.58533		-2.67064	-1.85914		-3.32645	-2.17026	-0.981973	-1.59609	-1.0939	-2.89246	-2.4156	-1.48871	-2.38073	-1.29557	-2.16533	-3.42433	-2.41523	-1.94852	-0.834666	-0.261946	-0.598222	-0.561162	-0.551952											-2.15569	-2.3717
564	P27801	PEP3	Vacuolar membrane protein PEP3	PEP3_YEAST	P27801									-0.50402	-1.44017	-1.75606	-1.84917		-0.678271	-1.71504		-1.96838	-1.99698	-1.11201	-2.00738	-1.80524	-1.63083	-2.16818	-1.8986	-3.62977	-0.892649	-2.24193	-2.20331	-2.04358	-1.63324	-1.42695	-0.843353											-2.24192	-1.38736
565	P27809	KRE2	Glycolipid 2-alpha-mannosyltransferase	KRE2_YEAST	P27809		-1.48442		-1.16723		-0.339717	0.739348		1.26391	1.04027	0.885585	-0.656361	-0.708654	0.407884	0.477044	-0.231788	-3.97447	-1.00294	-1.33267	-2.56251	-2.46594	-0.399496	-0.956154	-2.15439	0.0645094	-0.985354	-2.06481	-0.933067	0.665057	0.436817	-0.0970698	-0.833649											-0.979681	0.633352
566	P27810	KTR1	Alpha-1,2 mannosyltransferase KTR1	KTR1_YEAST	P27810	-1.75032	1.23939	0.990859	1.25252	0.9341	0.302984	1.53051	0.470087	0.814688	0.144004	-0.144009	0.310323	0.273784	1.17428	1.6703	1.16778	-1.23438	0.383342	-0.397687	-1.8395	0.0826451	-0.604754	-0.262737	-2.23824	0.813319	0.0666749	1.54962	0.930779	1.88656	2.13175	1.06626	-0.369695	-0.772055	0.433113	1.20517	0.218475	0.461363	-0.75577	0.80942	1.56519	0.0362277	0.119988	0.840098	0.281252
567	P27882	ERV1	Mitochondrial FAD-linked sulfhydryl oxidase ERV1	ERV1_YEAST	P27882		2.45766	1.5032	2.86138	-1.43388	2.01611	2.46332	1.39548	1.88845	1.22805	3.04584	2.79751	1.66166	1.66101	2.5864	3.12191	-2.04918	-1.98644	-2.05634	-1.29181	-1.54832	-0.646888	-2.40025	-1.90133	-1.55005	-1.43229	-4.03371	-2.55209	-2.0268	-1.95496	-0.890139	-1.2471	-1.84594	2.27408	4.12002	0.000151946	0.0212297	-1.62419	1.11026	2.73445	0.0281921	0.106605	-2.39204	2.23996
568	P27929	NAM9	37S ribosomal protein NAM9, mitochondrial	NAM9_YEAST	P27929	2.64369	-4.51773		-0.731085	-2.49607		-0.414224		-3.76453		-3.37822			-2.42949	-3.61055	-4.37369	-1.04601	-0.510037	1.45327	-1.4916	-3.02585	3.08616	1.09518	-1.74354	-0.124521	-2.25605	-2.21855	-0.879285	-0.475926	0.820309	-0.745915	-0.947533	-0.398595	-0.868374	-0.469779	0.81391	0.904599
569	P27999	RPB9	DNA-directed RNA polymerase II subunit RPB9	RPB9_YEAST	P27999									-3.5696	-1.4517	-4.32466	-0.78787				-1.13518	-1.91479	-1.30276	-3.03263	-1.70338	-2.00743	-2.67395	-1.81392	-2.39384	-2.46201	-1.50896	-0.47449	-0.59705	-1.59013	-1.96068	-2.66902	0.083652											-1.26063	-2.53346
570	P28000	RPC19	DNA-directed RNA polymerases I and III subunit RPAC2	RPAC2_YEAST	P28000			-4.92176	-3.01227			-2.72274				-5.23073	-2.56705		-4.43092	-5.40938		-1.85851	-2.63514	-2.35437	-1.43738	-1.64989	-1.48734	-4.69763	-2.36494	-3.81062	-0.645587	-5.23941	-4.45975	-0.713273	-0.544716	-6.04389	-2.01771
571	P28003	FUN19	SWIRM domain-containing protein FUN19	FUN19_YEAST	P28003							-3.91554		-7.75453	-1.60879	-1.33835	-2.8215	-1.08999	-0.096547	-0.588058	-0.783234	-1.54486	-1.72884	-0.603657	-1.99735	-2.11815	-2.43931	-2.1203	-2.2798	-1.55125	-1.6416	-2.45145	-2.51902	-0.680721	-0.550584	-1.55206	-2.21824											-2.04083	-3.38079
572	P28007	GAR1	H/ACA ribonucleoprotein complex subunit 1	GAR1_YEAST	P28007		-0.857263	-0.293911	-1.20609	0.0109071	1.20306	1.59715	0.816146	1.51844	2.23981	1.9687	0.860235	1.43782	2.59665	2.47154	1.33298	-2.74495	0.226751	-2.39093	-1.56244	-0.674249	-2.69576	-1.48685	1.26817	1.35416	1.18616	1.12317	0.741144	0.616696	2.34954	1.87779	1.30478	-1.61789	-0.785756	0.832136	0.35423	0.576257	-0.897171	0.906815	1.80399	0.0915488	0.211515	1.10116	1.64679
573	P28240	ICL1	Isocitrate lyase	ACEA_YEAST	P28240							-5.85214				-4.07658	-5.70194			-4.5002		-1.57848	-0.95661	-2.48224	-2.19175	-1.55974	-0.823952	-3.48728	-1.78419	-0.828949	-6.24971	0.176044	-1.774	-2.50052	-5.08405	-4.32431	-4.43085
574	P28241	IDH2	Isocitrate dehydrogenase [NAD] subunit 2, mitochondrial	IDH2_YEAST	P28241	0.563626	-0.615508	-0.0115651	1.20532	2.32803	-1.81701	-1.04147	0.327666	2.9709	2.69933	2.44516	2.53487	2.28808	3.08811	3.0103	3.38241	-0.796778	0.808943	1.66368	-1.79459	-0.954766	-0.463291	-2.33204	0.558518	3.17577	3.04559	2.84512	2.93595	3.23225	3.60427	3.24684	2.75332	-0.0296878	0.285469	0.315156	0.729792	0.859704	-0.797894	-0.0506969	0.747197	0.518279	0.637484	3.00061	2.66257
575	P28272	URA1	Dihydroorotate dehydrogenase (fumarate)	PYRD_YEAST	P28272	-0.774482	0.938664	-0.256517	0.980954	1.24267	-1.91236	1.54289	1.47394	0.622495	1.13475	1.5608	1.43824	0.92648	1.47037	1.38826	1.33705	0.0774352	-1.9488	-1.63254	0.879038	0.414532	-0.86401	0.023821	-0.168149	-0.0676134	1.77306	0.170288	1.12035	1.70098	0.14561	1.85929	1.63156	-0.656216	0.222155	0.878371	0.318625	0.553172	-0.148452	0.586785	0.735236	0.434109	0.566804	0.749023	1.18907
576	P28273	OXP1	5-oxoprolinase	OPLA_YEAST	P28273		-0.350164		0.830881	-2.57246	0.0222881	0.982205		-0.560103	-0.828157	-2.02217	-1.29264	-0.683397	-0.3436	-0.0782846	-0.52402	-2.24274	-2.57398	-1.5193	-2.61712	-3.72214	-0.415519	-2.11485	-1.73683	-0.953855	-1.38773	-0.931643	-1.37568	0.00749656	-0.0671393	-0.155144	-1.99454						-1.99733	-0.522655	1.47468	0.27343	0.416249	-1.16223	-1.17577
577	P28274	URA7	CTP synthase 1	URA7_YEAST	P28274		-2.53225	-3.39927	-2.0105	-3.44416	-0.370882	-0.75433		-0.987827	-0.42793	-2.20982	-1.74911	-2.05852	-1.07758	-0.673263	-1.11553	-3.78639	-0.977547	-3.65206	-0.784255	-3.85933	-1.21667	-1.42669	-2.34581	-0.999407	-2.09325	-1.66238	-1.55619	-1.4944	-1.51985	-1.868	-1.296	-2.30006	-2.64734	-0.347277	0.749351	0.87274	-2.21213	-1.52313	0.689001	0.550611	0.664476	-1.57781	-1.34367
578	P28319	CWP1	Cell wall protein CWP1	CWP1_YEAST	P28319	-4.30155																-2.20994	-2.19874	-1.92686	-2.06134	-1.86583	-1.19089	-1.2906	-2.34032	-1.16567	-0.215914	-2.93045	-0.812952	0.36838	-3.88072	-3.22971	-10.3837
579	P28321	YJU3	Monoglyceride lipase	MGLL_YEAST	P28321			-11.529	-1.98998	-6.01838	-5.33601	-3.3076		-2.1096	-2.92096	-3.54179	-1.40803	-3.29848	-1.09153	0.0772357	-1.51387	-0.946314	-1.57314	-2.02758	-0.616392	-5.92189	-1.78682	-1.31195	-1.79558	-3.51576	-0.309637	-0.441963	-2.09776	-1.16517	-1.24178	-0.859414	-1.64527						-2.70406	-4.88733	-2.18327	0.191596	0.338769	-1.59128	-2.4951
580	P28495	CAP1	F-actin-capping protein subunit alpha	CAPZA_YEAST	P28495		0.797402		0.6607			1.24915		0.317165	0.84976	1.07942	0.901872	-0.430391	1.39306	1.90888	1.7416	-1.30175	0.438063	0.375036	-1.77966	-2.6137	-1.74251	-2.36191	-0.793017	-0.252066	0.53124	0.933974	0.167761	0.343131	1.24507	1.00759	0.457844											0.345228	0.787053
581	P28625	YIM1	Protein YIM1	YIM1_YEAST	P28625									-1.17906	-1.18495	-1.78064	-2.27755	-1.43023	-0.4251	-1.05521	-1.22579	-1.99436	-1.20881	-1.58237	-1.29232	-1.59353	-1.66528	-2.56512	-1.48171	-2.12968	-1.85228	-1.55089	-1.84809	-0.850033	-0.626349	-1.1184	-0.552369											-1.84524	-1.60555
582	P28707	SBA1	Co-chaperone protein SBA1	SBA1_YEAST	P28707		0.65213	0.26619	1.30674	-0.758544	-1.54529	0.0277485	0.226984	1.60195	2.47681	2.46196	2.96664	0.157115	2.5084	2.94635	3.27551	0.320493	1.00731	-0.914063	-2.99587	-2.93832	-1.4261	-3.48331	-1.68501	2.71077	1.74126	2.68707	2.95989	1.96844	2.75957	2.75802	2.03661	-0.645533	0.741685	1.38722	0.251449	0.491417	-2.38318	-0.512276	1.87091	0.0262369	0.102878	2.52475	2.37684
583	P28708	PRR1	Serine/threonine-protein kinase PRR1	PRR1_YEAST	P28708									-3.01315	-2.51392	-1.52063	-0.0299509	-0.641912	-1.94137	-1.3507	-2.02281	-1.82051	-0.998969	-2.3715	-2.8053	-0.39766	-2.30971	-1.58279	-1.63509	-1.24037	-3.14732	-1.01249	-2.5991	0.415953	-1.90194	-2.71469	-2.80286											-1.99982	-1.76941
584	P28737	MSP1	Protein MSP1	MSP1_YEAST	P28737										-5.07703	-3.09806	-1.01081	-1.98735		-1.52456		-1.63352	-0.80599	-2.47649	-2.27198	-0.890873	-0.99432	-1.36655	-2.65086	-4.50678	-0.838397	-3.28777	-1.2653	-1.38286	-1.92099	-1.23633	-0.597752											-2.47456	-3.06197
585	P28777	ARO2	Chorismate synthase	AROC_YEAST	P28777	-0.517459	0.364124	0.587879	0.732875	0.0957667	0.92457	0.545257	-0.297353	1.30914	1.98984	1.57565	1.09485	0.847561	1.89415	1.35832	0.926323	-0.674135	-0.165557	-0.536769	-1.94588	-0.403001	-0.566942	-1.32437	-1.93444	0.560038	0.462177	-0.0864063	0.18573	0.573311	1.00073	1.49371	0.765577	-0.830586	0.291855	1.12244	0.0571147	0.258223	-1.05719	0.31706	1.37425	0.0210923	0.0928493	0.280385	1.49237
586	P28791	SEC20	Protein transport protein SEC20	SEC20_YEAST	P28791				-3.66128			-5.38163			-4.36451		-10.9852	-10.3672		-2.53995	-2.83649	-2.1907	-1.99836	-0.96138	-2.87998	-2.44818	-0.915857	-0.716794	-1.68098	-2.3752	-4.14373	-6.30921	-0.335056	-12.1873	-10.8526	-4.83804	-3.54451
587	P28817	EHD3	3-hydroxyisobutyryl-CoA hydrolase, mitochondrial	HIBCH_YEAST	P28817				-4.44479					0.0750812	-0.251135		-2.11938	-0.381166	-0.249545	-1.09306	-2.37866	-2.60545	-2.25524	-2.28031	-2.56184	-2.02547	-1.50284	-2.0134	-1.99708	-3.19859	-0.138901	-2.99516	-1.29258	-2.45435	-2.77102	-1.1351	-0.0405276											-1.90631	-0.765146
588	P28834	IDH1	Isocitrate dehydrogenase [NAD] subunit 1, mitochondrial	IDH1_YEAST	P28834		-0.0480704	-0.62517	-0.188408	0.257709	-0.595178			0.209621	0.604234	0.674677	-0.10278	0.771543	1.46327	1.37618	1.0933	-1.18288	-0.558771	0.367281	0.112444	-1.07743	-2.35229	-1.2922	-2.64681	0.0454311	0.84466	0.676498	0.00392187	1.15891	1.82165	2.00846	0.149053	-0.315481	-0.287216	0.0282647	0.951013	0.970668						0.392628	0.346438
589	P29055	SUA7	Transcription initiation factor IIB	TF2B_YEAST	P29055																	-0.516939	-0.955382	-2.42937	-1.30305	-1.78236	-2.07508	-1.96092	-1.16957	-0.650717	-2.19537	-2.47351	-1.28415	-13.9087	-11.2637	-1.46916	-1.89309
590	P29295	HRR25	Casein kinase I homolog HRR25	HRR25_YEAST	P29295		1.02199	0.655263	0.524801	0.218626	1.10209	1.36639	-2.11605	0.224071	-1.08651	0.0932896	-0.472603	-0.716246	-0.156482	-1.33739	-1.19876	-1.5145	-1.26815	-1.52521	-2.50535	-0.272598	-1.41719	-2.44495	-3.01924	3.4725	3.86279	2.6487	2.8864	2.85126	3.46969	2.86456	3.83599	-1.7033	0.734016	2.43732	0.00090409	0.0433235	-1.78849	0.142764	1.93126	0.100612	0.221538	3.2176	-0.310438
591	P29311	BMH1	Protein BMH1	BMH1_YEAST	P29311	1.73285	3.90712	3.93139	4.50069	3.38042	3.86864	4.57707	3.78012	4.67911	4.99278	4.9942	5.00368	4.40112	4.74912	4.92725	4.87578	3.15963	3.738	2.88642	1.88733	3.17302	2.61457	2.49765	2.27073	3.70923	4.1963	4.43768	4.86202	4.03902	4.08379	4.23521	4.03263	2.91784	3.51801	0.60017	0.438114	0.644373	2.63899	3.90157	1.26257	0.00697776	0.0548946	4.30131	4.91744
592	P29453	RPL8B	60S ribosomal protein L8-B	RL8B_YEAST	P29453	-0.00226078	0.337436	-0.0698422	0.19597	-0.329004	-0.279801	-0.809845		2.22205	2.24055	1.90334	0.573403	1.3294	2.25977	1.65877	1.23935	-0.749171	-1.632	-0.357625	-1.95267	-1.27305	0.0822479	-0.521828	-1.96037	4.26557	3.59215	3.92482	3.08373	3.6716	4.02378	3.28272	2.98973	-1.17287	0.115326	1.28819	0.0152857	0.167448	-0.91825	-0.472883	0.445367	0.450624	0.581647	3.71657	1.73483
593	P29468	PAP1	Poly(A) polymerase	PAP_YEAST	P29468									0.219283	0.289156	0.161555	-1.39357		0.803378	-2.19343	-3.59034	-2.68595	-1.07987	-2.01896	-1.66358	-2.0714	-1.66229	-1.80738	-1.72961	-2.16095	0.190012	0.108388	-1.77069	0.621548	1.1589	0.779653	-0.585156											-0.90831	-0.180893
594	P29469	MCM2	DNA replication licensing factor MCM2	MCM2_YEAST	P29469				-2.8972			-1.73422			-3.78851	-3.05404	-3.18618		-2.37088	-2.722	-7.40047	-1.67342	-1.36365	-1.96744	-1.76818	-1.64431	-1.34979	-0.895112	-1.41018	-2.94181	-1.77325	-3.47579	-3.0931	-1.85622	-2.403	-2.30516	-2.32411											-2.82099	-3.34291
595	P29478	SEC65	Signal recognition particle subunit SEC65	SEC65_YEAST	P29478		-2.51974		-1.40196	-0.326391	-0.958149	-0.305797	3.57589	-2.10299	-1.12805	-0.187053	-0.148363	-1.7425	-1.21238	-1.18793	-3.19467	-1.72281	-0.534163	-2.90618	-1.35009	-1.63278	-1.52213	-1.99535	-1.76894	-0.435474	-0.192665	-0.981173	-0.80599	-0.462189	0.335847	-0.413698	0.161803						-1.7298	0.496387	2.22619	0.0766529	0.190559	-0.603826	-0.891614
596	P29509	TRR1	Thioredoxin reductase 1	TRXB1_YEAST	P29509	0.924965	2.16548	1.52252	1.74607	0.711934	-0.153441	0.498995	-0.859913	3.3328	3.01307	2.79386	2.85089	2.4194	3.4337	3.71629	3.21208	1.29339	-0.156158	1.23724	-0.656802	0.651298	-0.781908	-0.0569559	-1.81118	2.23	2.25266	2.75211	3.08579	2.93828	3.41865	3.19425	1.95796	0.429419	1.58976	1.16034	0.0824077	0.297223	-0.499686	0.0493939	0.54908	0.420012	0.55738	2.58014	2.99765
597	P29547	CAM1	Elongation factor 1-gamma 1	EF1G1_YEAST	P29547	0.83309	2.00961	1.6264	2.1554	1.52539	1.42171	1.83037	1.29047	2.3399	2.21058	2.43072	2.92886	2.51094	2.69236	2.87464	2.68038	0.790316	1.01809	1.38715	0.876684	1.59139	1.04246	0.876584	0.386606	2.79694	3.25547	3.16274	3.42176	3.57791	3.37834	3.03226	2.92077	1.01806	1.65612	0.638065	0.0965291	0.318957	0.974262	1.51699	0.542724	0.0946571	0.214315	3.15923	2.47752
598	P29703	RAM2	Protein farnesyltransferase/geranylgeranyltransferase type-1 subunit alpha	FNTA_YEAST	P29703		-0.127441					-1.97337		-0.0267501	-0.164097	-0.312573	-0.95685	-0.575646	-0.515875	0.231693	0.00353907	-3.18002	-2.80754	-3.09366	-2.698	-1.61365	-3.16974	-2.12308	-1.9894	-0.196232	-1.56546	-0.418349	-0.850064	-0.223234	0.239879	-0.239028	-0.513736											-0.757526	-0.365068
599	P29704	ERG9	Squalene synthase	FDFT_YEAST	P29704	-1.06097	-0.634959	-0.222869	0.0961846	-1.14663	-0.791754	0.159744	-0.894116	1.13899	1.08438	0.971353	1.6801	0.827623	1.20181	2.00253	1.68501	-0.746641	-0.278686	-0.624823	-1.38213	-0.770992	-2.09238	-0.857222	-1.11622	1.14254	1.7563	2.53696	2.23538	2.59509	2.65899	2.18519	1.58695	-0.75807	-0.455654	0.302416	0.409146	0.624666	-1.2092	-0.66819	0.541013	0.242002	0.385652	1.91779	1.2187
600	P29952	PMI40	Mannose-6-phosphate isomerase	MPI_YEAST	P29952	0.660247	2.53906	2.21161	2.43702	2.19947	2.58607	2.98247	2.24782	2.50707	3.11899	2.83289	2.64102	2.14558	2.71559	2.84456	2.45971	0.491999	0.946009	1.11791	-0.380854	1.56246	0.864105	0.86273	0.432107	2.2989	1.5396	2.57999	2.25207	2.62527	2.38247	2.7821	2.53256	0.543766	1.96199	1.41822	0.0425409	0.23777	0.930349	2.50396	1.57361	0.00179905	0.0372702	2.16764	2.77499
601	P30402	URA10	Orotate phosphoribosyltransferase 2	PYRX_YEAST	P30402		0.39572	0.587753	0.606042	0.461707	1.12492	1.70463	0.30513	-0.871801	1.57812	1.93424	0.0103708	-0.795432	-0.590585	0.310581	0.195075	-1.53027	0.477286	-1.97169	-1.22163	-2.78798	-2.18202	-1.85158	-1.71371	0.197947	0.983488	1.29435	1.46158	-0.371442	0.526266	0.95345	1.04136	-1.06158	0.529838	1.59142	0.0543838	0.251357	-2.13382	0.899097	3.03292	0.000277737	0.0232283	0.984341	0.662733
602	P30605	ITR1	Myo-inositol transporter 1	ITR1_YEAST	P30605				-2.33663			5.69557		-2.40745	-1.09412	-1.72634	-1.45584	-3.12421	-3.1647	-4.045	0.1821	4.20217	-2.2059	-2.29728	-1.7892	-0.990741	-1.84678	-1.67178	-1.76621	-1.93806	-0.946874	0.24492	-1.43737	-0.808659	-0.83721	-2.56226	-1.16772											-1.01935	-1.67094
603	P30619	SEC1	Protein transport protein SEC1	SEC1_YEAST	P30619									-0.383181	-4.37202	-2.61979	-2.26008		-4.13149	-2.22707	-0.511147	-1.54641	-0.883347	-1.89408	-1.41028	-1.56674	-1.69732	-1.34737	-1.05361	-2.28863	-2.22587	-2.52567	-2.03298	-1.35017	-1.35513	-1.14093	-1.7738											-2.26829	-2.40877
604	P30624	FAA1	Long-chain-fatty-acid--CoA ligase 1	LCF1_YEAST	P30624	-1.65733	1.22391	0.934207	1.22116	-0.236859	1.52417	2.01075	0.039309	1.82897	1.88787	1.17004	0.798269	0.91173	1.62947	1.51594	1.45779	-1.19955	0.121721	0.247055	-1.68528	0.211086	-1.14365	-1.25521	-2.11032	2.14934	1.20656	1.4377	1.88871	2.13312	2.25626	1.88882	1.51778	-0.629014	0.430487	1.0595	0.258302	0.498736	-1.07452	0.834342	1.90887	0.0399419	0.126976	1.67058	1.42129
605	P30656	PRE2	Proteasome subunit beta type-5	PSB5_YEAST	P30656	1.30375	0.345792	0.760732	2.06632	0.326628	1.17096	1.2027	1.26998	2.99139	3.08059	2.2066	2.45364	2.2391	3.05814	2.74157	2.54406	-0.462317	-0.427497	0.661514	-1.28892	0.719356	0.502407	1.168	-1.40156	2.48904	1.76873	2.72698	2.61589	2.19813	2.4609	2.54798	1.81027	-0.379305	1.11915	1.49846	0.0335434	0.215349	0.247051	0.992567	0.745516	0.266783	0.409903	2.40016	2.68306
606	P30657	PRE4	Proteasome subunit beta type-7	PSB7_YEAST	P30657									-5.40699	-2.58752	-1.82365		-2.66008	-3.27084	-4.18162	-3.43812	-2.71053	-1.12001	-2.25101	-2.32326	-2.63872	-1.43931	-1.65681	-2.61277	-2.16048	-1.35623	-5.24653	-3.08613	-6.25311	-3.05132	-5.50163	-3.20605											-2.96234	-3.27272
607	P30665	MCM4	DNA replication licensing factor MCM4	MCM4_YEAST	P30665		-2.28843	-3.1198	-3.27621	-3.35953	-2.03137	-1.88545			-0.984378	-1.93803	-1.5379		-1.34414	-1.7268	-1.76033	-1.54114	-2.05874	-2.23872	-1.79911	-1.49097	-1.2999	-1.90125	-1.5017	-1.35096	-2.38225	-2.18078	-0.856196	-1.52532	-2.39559	-1.52263	-2.74535	-1.90942	-2.89481	-0.985387	0.0255686	0.186704	-1.54845	-2.42545	-0.876997	0.0910525	0.211515	-1.69255	-1.48677
608	P30771	NAM7	ATP-dependent helicase NAM7	NAM7_YEAST	P30771		-3.16567		-2.73612		-3.0078	-1.46767		-4.20379	-2.9185	-4.76691	-2.08582			-1.36167	-1.56799	-1.23309	-1.88987	-1.00239	-1.7655	-0.796624	-1.00996	-1.46955	-1.52258	-0.446001	-2.56536	-1.35537	-2.69945	-1.22896	-1.3009	-4.78038	-1.51228											-1.76655	-3.49375
609	P30822	CRM1	Exportin-1	XPO1_YEAST	P30822	-0.738481	-0.0309682	-1.2062	-0.0188376	-0.672442	-0.519042	0.288834	-1.06262	0.119618	1.09268	0.84549	1.1662	1.02601	0.882245	1.04133	1.15393	-1.13336	-3.7102	-2.16974	-2.7038	-2.04032	-1.52157	-1.2915	-0.763106	0.656742	0.999291	1.26895	1.20163	1.93715	1.47335	1.57564	1.65476	-2.42928	-0.498623	1.93065	0.0194833	0.173726	-1.40413	-0.491319	0.912806	0.0570692	0.156594	1.03165	0.805998
610	P30902	ATP7	ATP synthase subunit d, mitochondrial	ATP7_YEAST	P30902		-3.64401		-3.1404	-3.98711		-4.5128		-5.01818	-3.68972	-5.14604	-9.01598		-4.06578	-5.86359	-4.03257	-1.87556	-1.55626	-3.21414	-2.15245	-3.15718	-2.41076	-1.44099	-2.05047	-1.25072	-4.56259	-12.8712	-4.58692	-6.23441	-6.2531	-5.23676	-5.48233											-5.81787	-5.71748
611	P30952	MLS1	Malate synthase 1, glyoxysomal	MASY_YEAST	P30952	-1.67011	-0.111678		0.672675	1.37348	-0.369577	0.0558222	-0.428283	-2.27079	-0.777837	-0.165002	-0.862734		0.0937661	0.13021	-1.04874	0.473998	-1.73576	-1.13073	-1.91437	0.438244	-0.66655	-2.01282	-0.61959	-1.47732	0.166063	0.708027	-0.882526	-0.429043	0.600885	0.929612	0.392343	-1.07671	-0.369706	0.707009	0.450054	0.653698	-0.715178	0.157861	0.87304	0.230442	0.375412	-0.37144	-1.01909
612	P31109	SNC1	Synaptobrevin homolog 1	SNC1_YEAST	P31109									-1.07868	-0.643895	-1.10706			0.982216	0.741208	0.245862	-2.42652	-1.23375	-2.64582	-1.0755	-2.70722	-1.9239	-0.708359	-1.16793	-0.420593	-2.73798	-0.0902153	-1.80295	0.571274	1.36074	0.947821	-1.63531											-1.26293	-0.94321
613	P31116	HOM6	Homoserine dehydrogenase	DHOM_YEAST	P31116	-0.388899	2.17222	1.30971	1.99769	1.65454	1.31767	2.2163	1.14374	3.57329	3.34072	2.86023	2.48121	2.22682	3.38928	3.43444	3.23975	0.338771	1.74988	0.778022	-0.740882	0.694941	0.99273	0.358776	-0.735168	2.80532	2.15253	2.98625	3.15344	3.04737	2.68769	2.63865	2.59993	0.531449	1.27268	0.741233	0.378578	0.59648	0.32782	1.58306	1.25524	0.0303478	0.10934	2.77438	3.06386
614	P31334	MRPL9	54S ribosomal protein L9, mitochondrial	RM09_YEAST	P31334									-2.2758	-4.41026		-4.36443		-3.36374	-5.55183	-2.93895	-2.64821	-0.984527	-2.15571	0.21171	-0.672768	-1.6565	-2.0872	-1.89464	-3.53713	-1.28249	-4.08568	-1.90314	-2.92473	-2.77711	-2.97969	-0.171922											-2.70211	-3.6835
615	P31373	CYS3	Cystathionine gamma-lyase	CYS3_YEAST	P31373	-0.243868	0.445467	-0.0694113	1.03415	-0.385737	-0.207903	0.0566288		2.94549	2.6178	2.71547	2.6895	2.33502	3.09235	2.76871	2.71291	1.13817	2.13296	1.01875	-0.281228	-0.654938	0.159412	-0.772844	-0.685869	2.62546	2.51809	2.66783	2.06317	2.76203	3.04378	2.78339	2.38283	1.00216	0.291584	-0.710579	0.261055	0.501353	-0.48856	-0.179004	0.309556	0.317431	0.459333	2.46864	2.74206
616	P31374	PSK1	Serine/threonine-protein kinase PSK1	PSK1_YEAST	P31374				-2.44203			0.255855			-2.84964	-1.95299	-3.50815	-3.26631	-2.94094	-1.06544	-3.06151	-2.06091	-2.47882	-1.53662	-1.22414	-2.26676	-0.795292	-1.97283	-1.48455	-0.781216	-2.19355	-1.70808	-1.97698	-3.7471	-1.49098	-4.63439	-3.25733											-1.66496	-2.77026
617	P31376	SWC3	SWR1-complex protein 3	SWC3_YEAST	P31376																	-1.61879	-1.92937	-3.29767	-2.54606	-1.5672	-1.26321	-0.720558	-1.39047	-1.15648	-2.77007	-1.83503	-1.62245	-3.64921	-1.88612	-2.65848	-1.11474
618	P31377	SYN8	Syntaxin-8	STX8_YEAST	P31377		-2.12221	-0.895604	-0.728087			-1.05673	-1.71645		-1.19995	0.193142	-0.259122		0.105047	0.834296	1.25049	-1.38087	-2.30103	-2.30689	-1.70422	-0.90732	-1.76203	-2.78598	-2.06909	-0.926506	-1.23305	-0.786642	-2.25248	-1.36304	-1.45089	-0.885343	0.303154	-1.92325	-1.24863	0.674616	0.199992	0.439708						-1.29967	-0.421976
619	P31382	PMT2	Dolichyl-phosphate-mannose--protein mannosyltransferase 2	PMT2_YEAST	P31382	-1.45793	1.12468	1.17447	1.006	0.749259	1.01451	1.6436	1.36465	2.33633	1.99421	1.76016	1.4045	0.674608	2.41056	1.86921	1.41848	-0.397785	0.269877	-1.61584	0.25268	0.396018	-0.313357	0.381823	-0.800938	1.93159	1.48691	2.67002	2.56939	1.84259	2.23771	2.40477	2.88528	-0.372766	0.461805	0.834571	0.325109	0.559082	-0.0841132	1.19301	1.27712	0.0108042	0.068213	2.16448	1.8738
620	P31383	TPD3	Protein phosphatase PP2A regulatory subunit A	2AAA_YEAST	P31383	-2.58596	0.0516077	-1.49011	0.557379		0.607621	1.10771		-0.762153	0.887994	1.22026	0.986585	-0.179478	0.88689	0.813774	0.814792	-2.56132	-1.42073	-1.31461	-1.03014	-3.27711	-3.37165	-2.15498	-0.801197	0.492397	0.476783	0.249955	1.24742	1.36844	0.85394	1.25003	1.3028	-1.5817	-0.866772	0.714928	0.402934	0.620344						0.616638	0.583171
621	P31384	CCR4	Glucose-repressible alcohol dehydrogenase transcriptional effector	CCR4_YEAST	P31384	-1.95864	2.01052	3.00482	-0.785718	2.42639	2.83244	2.40494	-0.275673	0.515166	-0.0445986	-0.430135	0.821054	-1.72449	-0.0542102	-0.326316	-1.50088	-1.08356	1.74162	-3.81839	-0.762705	0.777776	1.71467	-2.9785	-1.04215	0.344953	0.281685	-1.38622	-0.626592	-0.739685	-0.0484946	0.332554	0.692326	-0.980761	0.567748	1.54851	0.37791	0.59648	-0.382052	1.84703	2.22908	0.12721	0.260069	-0.346543	0.215372
622	P31412	VMA5	V-type proton ATPase subunit C	VATC_YEAST	P31412	0.0501423	1.93176	2.13244	2.57459	1.48549	1.42075	2.24266	1.00172	2.31855	2.6617	2.74473	2.23277	2.2754	2.77844	3.18636	2.56558	0.702065	1.01357	1.51487	-0.579501	0.431315	-1.78218	-0.469262	-1.4636	1.87407	1.56803	2.36537	1.92155	1.53781	1.78412	1.66008	1.02403	0.662753	1.67223	1.00948	0.207167	0.44857	-0.82093	1.53765	2.35858	0.00584482	0.0510765	1.93226	2.48944
623	P31539	HSP104	Heat shock protein 104	HS104_YEAST	P31539	2.74193	4.33829	4.07679	4.69905	4.29838	4.05662	4.4711	3.62188	4.49087	5.68473	5.67966	5.51183	5.12073	5.80863	6.13011	5.74712	3.24476	3.33073	2.81	2.34721	3.00447	2.66578	3.06187	2.68659	4.32691	4.71227	4.86654	5.0924	5.02784	5.1374	5.3992	4.88358	2.93317	3.96401	1.03084	0.0767889	0.289141	2.85468	4.11199	1.25732	0.00100994	0.0327003	4.74953	5.34177
624	P31688	TPS2	Trehalose-phosphatase	TPS2_YEAST	P31688	1.67484	3.07375	3.24966	2.97534	2.23571	1.83761	2.83741	2.0033	4.8205	4.72842	4.31228	3.97382	4.26786	4.87961	4.65909	4.53486	2.7235	3.56077	3.05862	1.04072	2.13369	1.69614	1.51239	1.16777	4.47711	4.02124	4.16579	4.02357	4.74299	4.71352	4.4812	3.81286	2.5959	2.7434	0.147497	0.829189	0.91076	1.6275	2.22851	0.601013	0.0896137	0.209379	4.17193	4.45876
625	P31755	OCH1	Initiation-specific alpha-1,6-mannosyltransferase	OCH1_YEAST	P31755															-3.24367	-2.38849	-2.45749	-1.69725	-2.64513	-1.58643	-0.776685	-1.68275	-1.37161	-2.05515	-1.96029	-1.16527	-2.76014	-1.26574	-3.6188	-2.03901	-6.46005	-3.11193
626	P31787	ACB1	Acyl-CoA-binding protein	ACBP_YEAST	P31787		1.64008	0.502447	-0.986467		-0.552695	2.0392	0.402686		2.30097	2.86735	2.76291	-0.157438	2.37795	2.61125	2.9814	-0.920335	-2.78088	-2.12619	-2.5349	-1.79752	-2.36728	-2.45928	-0.681307	-1.13974	-2.11214	-2.26906	-1.76299	-3.04948	-1.09139	-3.02583	-0.452972	-2.09058	0.385352	2.47593	0.0272585	0.19337	-1.82635	0.629731	2.45608	0.0273899	0.105079	-1.82098	2.64374
627	P32074	SEC21	Coatomer subunit gamma	COPG_YEAST	P32074	-1.37233	-1.718	-1.1909	-0.446517	-0.412254	-2.42211	-1.06648	-2.26706	-2.07289	-0.54807	-0.252664	0.212894	-0.522362	0.202257	0.517969	0.819669	0.45076	-1.24971	-1.71061	-3.24277	-1.88396	-3.3618	-1.71563	-0.684746	-0.910854	-0.35587	-0.116676	-0.135737	0.859691	0.480735	0.371483	-0.267383	-1.43808	-1.18194	0.256145	0.761456	0.880678	-1.91153	-1.54198	0.369559	0.632185	0.742728	-0.379784	-0.665182
628	P32178	ARO7	Chorismate mutase	CHMU_YEAST	P32178		-0.249365		-3.23076	-1.10488	-1.19789	-0.106233		-1.89969	-1.31758	-0.375478	-0.399967	-1.1972	-0.386476	-0.979657	-0.33512	-1.72641	-2.68922	-3.22133	-2.00266	-1.99322	-2.26648	-2.10632	-1.1474	-2.08004	-1.10658	-1.5769	-1.17505	-0.254323	-0.918508	-0.198849	-1.02321						-1.87835	-0.803	1.07535	0.0490991	0.141617	-1.48464	-0.998178
629	P32179	MET22	3'(2'),5'-bisphosphate nucleotidase	MET22_YEAST	P32179							-2.77971		-0.588019	-0.256917	-0.0923998	0.193993	-3.32633	-0.644577	-0.375738	-0.373431	-3.23749	-1.98335	-1.30671	-1.88967	-1.95883	-1.68088	-2.21067	-1.83396	-0.973668	-2.25667	-1.08059	-0.730059	-0.473363	-1.17732	-0.617175	0.429612											-1.26025	-0.185836
630	P32191	GUT2	Glycerol-3-phosphate dehydrogenase, mitochondrial	GPDM_YEAST	P32191		-0.642088	-1.29407	-0.706461	-0.433341	-0.630586	-1.12788	-3.72833	0.23153	0.371867	0.259445	0.173595	-0.103532	1.02962	0.913778	0.941242	-2.2201	-2.58183	-1.35609	-3.32843	-0.495409	-1.45105	-0.919351	-1.26961	-0.482173	-0.870135	-0.341801	-0.581065	-0.0751231	0.298258	0.385913	-0.760487	-2.37161	-0.880874	1.49074	0.0339709	0.215934	-1.03386	-1.48004	-0.446179	0.59364	0.705045	-0.568794	0.259109
631	P32263	PRO3	Pyrroline-5-carboxylate reductase	P5CR_YEAST	P32263	-0.211253	0.946119	0.00496438	1.28455	1.38725	0.602152	1.13645	0.309701	0.876635	0.836171	0.867056	1.20267	1.35606	1.145	1.21499	1.70273	0.128472	-1.06348	-0.437148	-0.171484	-0.632944	-0.670686	0.569002	0.262036	0.951065	1.10743	1.80696	1.48083	1.51191	1.31609	1.28282	0.509753	-0.38591	0.506095	0.892005	0.0897737	0.309864	-0.118148	0.858889	0.977036	0.0498928	0.143226	1.33657	0.945633
632	P32264	PRO1	Glutamate 5-kinase	PROB_YEAST	P32264						1.38167	1.11202		-1.8384	0.106237	-0.699515	-1.98943		-0.950744	-1.61835	-1.74328	-0.91033	-1.59619	-1.70736	-1.44767	-2.7713	-1.23356	-0.891719	-0.780066	-2.98435	-0.4957	-0.469196	-1.17593	-0.911271	-1.62197	-1.60115	-0.196974											-1.28129	-1.10528
633	P32266	MGM1	Dynamin-like GTPase MGM1, mitochondrial	MGM1_YEAST	P32266				-6.39138		-8.31823	-8.5115			-6.88651	-7.45913			-7.99314	-5.92063	-7.00847	-2.89671	-2.47442	-1.69458	-1.45162	-1.23837	-2.12909	-2.00204	-1.67913	-3.01282	-2.32802	-7.50738	-2.20303	-2.42126	-1.60093	-6.67889	-2.28453
634	P32288	GLN1	Glutamine synthetase	GLNA_YEAST	P32288	-1.47399	2.32368	1.30871	1.6172	1.62451	2.01617	1.81134	0.605996	3.47601	3.5475	2.82869	2.36805	1.47074	3.39769	3.26011	3.51282	-0.438811	-1.30467	0.88567	-0.806578	1.39451	1.3179	-0.651404	-0.419448	2.57825	2.25573	2.40045	2.70335	3.01967	2.92612	2.65452	1.59959	-0.416098	0.943903	1.36	0.204813	0.445728	0.41039	1.51451	1.10412	0.130975	0.264713	2.48445	3.05506
635	P32316	ACH1	Acetyl-CoA hydrolase	ACH1_YEAST	P32316	-0.676349	0.895661	0.104989	1.53479	2.06292	0.19071	-0.0141182	0.246307	0.449477	0.503104	1.97641	2.92286	1.909	1.81687	1.90702	1.86825	0.0379098	0.871032	0.711767	-0.113582	0.0924172	0.223695	-0.487879	-0.481701	0.971128	1.26708	2.423	1.82611	2.08462	2.29555	2.75565	2.27557	0.376782	0.464773	0.0879914	0.875465	0.935189	-0.163367	0.621456	0.784823	0.181107	0.32581	1.62183	1.46296
636	P32319	PEP1	Vacuolar protein sorting/targeting protein VPS10	VPS10_YEAST	P32319		-1.99601	-0.988276	-0.352046	-2.30902	-1.47464	-0.685103	-0.46203	-1.47439	0.149229	0.0362436	-0.205183	0.174335	-0.122778	0.16675	-0.28324	-1.04395	-2.84809	-2.96767	-1.15202	-0.0893015	-3.27388	-1.82185	-1.86347	0.0817078	1.27749	-0.478829	1.34316	0.116805	-0.299878	-0.0563277	1.92243	-2.00293	-1.11211	0.890821	0.281143	0.518456	-1.76212	-1.2327	0.529428	0.520039	0.637484	0.555881	-0.373526
637	P32324	EFT1	Elongation factor 2	EF2_YEAST	P32324	3.16828	5.17866	4.89434	5.29212	4.8044	4.59485	5.15589	3.84159	6.61711	6.40101	5.97286	5.96401	5.83694	6.59687	6.45054	6.45462	3.94133	4.97285	4.37947	2.88801	4.13399	3.81155	3.67618	3.3322	6.97356	6.57434	6.77823	6.83729	7.06924	7.18145	6.84758	6.1797	4.04541	4.63335	0.587939	0.409044	0.624666	3.73848	4.59918	0.860701	0.0375414	0.122157	6.79085	6.23875
638	P32327	PYC2	Pyruvate carboxylase 2	PYC2_YEAST	P32327	0.337491	2.29082	1.93907	2.29083	2.43652	2.32986	2.28539	1.60212	2.97488	2.93533	2.54663	2.32531	2.43979	2.81573	2.70864	2.71373	1.33473	2.05019	1.65533	-0.204199	1.56414	1.23731	0.777555	0.782398	3.59447	2.75508	3.17404	2.97163	3.32393	3.80685	3.39205	2.87067	1.20901	1.71455	0.505541	0.48461	0.677792	1.09035	2.16347	1.07312	0.00725615	0.0559683	3.1238	2.69554
639	P32331	YMC1	Carrier protein YMC1, mitochondrial	YMC1_YEAST	P32331		0.0423205	-1.86484	-2.15865	-1.31242	-3.21867	-0.634632		-0.347048	-0.432675	-1.11295	-1.73694	-1.19912	-0.732644	-1.36183	-3.38624	-1.70872	-1.04003	-1.73598	-0.41951	0.854087	-2.64883	-4.10869	-1.33748	0.142011	-0.43932	0.138649	-1.46403	0.420497	0.594292	-0.519306	-0.961158	-1.22606	-1.32705	-0.100995	0.888713	0.942255	-1.81023	-1.72191	0.0883208	0.952281	0.976638	-0.405674	-0.907404
640	P32332	OAC1	Mitochondrial oxaloacetate transport protein	OAC1_YEAST	P32332									-5.76721	-4.58217	-4.50379	-2.7		-3.47464	-1.54683	-1.58268	-1.86522	-2.79389	-2.58632	-1.21505	-2.47153	-2.75741	-0.890699	-2.80016	-2.09771	-3.60688	-0.289285	-0.484889	-0.21058	-1.21408	-2.21329	-1.76252											-1.61969	-4.38829
641	P32335	MSS51	Protein MSS51, mitochondrial	MSS51_YEAST	P32335		-3.90361							-0.672834	-1.80839	-2.62494	-1.62394		-2.14997	-0.728454	0.140684	-1.55662	-2.84452	-0.92552	-1.42467	-1.61074	-1.94943	-1.83796	-2.36909	-0.306246	-0.704992	0.0389124	-0.632984	0.327811	0.305945	-1.37742	-2.21239											-0.401327	-1.68253
642	P32337	PSE1	Importin subunit beta-3	IMB3_YEAST	P32337		-0.736986	-1.00258	-0.175022	-1.21003	-0.00904693	0.224436	-0.131701	-1.95211	-0.68555	-0.734623	-0.425751	-1.7698	-1.7686	-0.956878	-1.89485	-1.05333	-1.51545	-2.52675	-1.51022	-1.29536	-1.54572	-2.84466	0.255858	-1.10432	-0.598942	-2.26423	-0.596685	-0.545582	-1.02646	-0.779467	-1.12328	-1.65144	-0.638197	1.01324	0.0611205	0.267174	-1.35747	-0.281587	1.07588	0.181069	0.32581	-1.14104	-0.949508
643	P32340	NDI1	Rotenone-insensitive NADH-ubiquinone oxidoreductase, mitochondrial	NDI1_YEAST	P32340		-3.85954		-3.66203					-1.16457	-2.01215	-1.96072	-1.21352	-0.342778	-1.2018	-0.247361	-0.630397	-3.87092	-2.9135	-2.41431	-1.92053	-3.03097	-7.64608	-1.69036	-2.45125	0.87996	0.929371	1.43569	-0.258304	0.291331	0.568078	0.237043	0.358347											0.74668	-1.58774
644	P32342	SRP21	Signal recognition particle subunit SRP21	SRP21_YEAST	P32342						-0.908236	-1.61151		-1.73969	-1.97732	-2.34079	-2.91103		-1.07847	-5.45232	0.809571	-1.95994	-1.7807	-2.44305	-1.44646	-0.979261	-1.43208	-1.99116	0.641845	0.0332128	0.207147	1.01269	-1.94104	-0.321218	-0.793956	-0.635134	-0.749574											-0.171997	-2.24221
645	P32347	HEM12	Uroporphyrinogen decarboxylase	DCUP_YEAST	P32347				-3.00975	-2.78471	-3.0945	-3.40524		-3.34579	-2.12587	-2.09422	-3.17978	-3.8988	-1.56502	-1.42477	-3.36491	-1.86016	-2.55804	-2.2845	-1.3019	-1.58583	-1.13499	-0.740822	-1.65952	-2.18109	-2.34932	-0.294363	-3.34836	-0.988902	-0.692251	-0.977782	-2.10903						-1.28029	-3.09482	-1.81453	0.00163112	0.0371299	-2.04328	-2.68642
646	P32351	IMP2'	Sugar utilization regulatory protein IMP2	IMPX_YEAST	P32351														-3.69832			-3.12754	-1.7482	-1.83472	-1.46165	-0.568071	-2.87266	-0.18588	-1.09772	-4.27717	-4.94542	-3.05061	-5.25257	-2.67633	-3.15326	-2.71378	-4.9942
647	P32352	ERG2	C-8 sterol isomerase	ERG2_YEAST	P32352				1.10468	1.00199	1.51599	1.37479		1.77602	-0.20417	1.22249	1.58984	1.57036	1.3615	2.2978	2.66941	1.70473	0.106458	0.406036	-1.77897	0.610403	0.203284	-2.44306	-1.14169	1.87311	2.09292	2.88725	1.88583	2.88833	3.2268	2.52819	1.55764						-0.692766	1.29759	1.99036	0.0618091	0.165382	2.18478	1.09604
648	P32353	ERG3	Delta(7)-sterol 5(6)-desaturase	ERG3_YEAST	P32353																	-1.69686	-2.86539	-2.02143	-2.24889	-1.34254	-0.93924	-0.786342	-1.19237	-2.74659	-1.77036	-7.19307	-2.45289	-8.51326	-7.66314	-3.15829	-0.66119
649	P32356	NTH1	Neutral trehalase	TREA_YEAST	P32356	1.45519	3.50919	2.81107	2.89431	3.11444	2.22153	3.15286	0.807891	4.22425	4.08267	3.75517	3.17995	3.38035	4.65316	4.28302	4.02342	1.37054	2.56729	2.03181	-1.74713	2.44322	2.04608	1.50606	1.20603	3.1528	3.20792	3.45439	3.25749	3.46834	3.90066	3.46139	2.64206	1.05563	2.66744	1.61181	0.178623	0.423159	1.80035	2.32418	0.523834	0.42682	0.560822	3.26815	3.81051
650	P32366	VMA6	V-type proton ATPase subunit d	VA0D_YEAST	P32366	-0.574152	1.02072	1.23933	1.65279	-0.121267	1.22844	1.18933	-0.62576	2.34209	2.42656	2.94859	2.31652	1.86342	2.71599	3.2731	3.23337	-1.93823	-0.931593	-2.81974	-2.14964	-0.473415	-1.92349	-1.2409	-2.51347	1.11758	1.36535	0.941008	1.20435	1.32583	0.933458	1.48381	1.62501	-1.9598	0.834673	2.79447	0.00422826	0.0986892	-1.53782	0.417687	1.95551	0.0226989	0.0979677	1.15707	2.50844
651	P32368	SAC1	Phosphoinositide phosphatase SAC1	SAC1_YEAST	P32368		-2.69815	-3.46078	-3.88435		-2.93193	-2.18518	-3.47622	-2.74036	-2.61788	-2.73055	-2.94243	-4.17789	-2.65157	-2.82742	-3.41581	-6.59991	-3.11481	-4.77994	-1.88736	-4.50182	-3.49656	-6.72186	-6.12741	-2.51454	-2.81619	-2.0955	-2.05258	-2.433	-2.03622	-2.6105	-2.47787	-4.09551	-3.34776	0.747749	0.574497	0.758904	-5.21191	-2.86444	2.34747	0.052812	0.146965	-2.3697	-2.75781
652	P32377	MVD1	Diphosphomevalonate decarboxylase	MVD1_YEAST	P32377		0.489291	-1.39691	-0.0307279	-1.2241	0.461302	0.270754		1.2008	0.324654	0.585401	-0.634158	-0.951702	0.739986	0.801182	0.635123	-3.04483	-3.86665	-2.59685	-0.37802	-0.556393	-2.50892	-2.19896	-0.570943	0.452521	-1.38552	0.235825	-0.440571	0.424982	0.484209	0.937813	-0.0995624	-2.47159	-0.312783	2.1588	0.0833167	0.299344	-1.4588	-0.164014	1.29479	0.149374	0.284115	-0.284436	0.369174
653	P32379	PUP2	Proteasome subunit alpha type-5	PSA5_YEAST	P32379	-0.940152	1.56801	0.801114	2.21433	0.714752	1.18682	2.21102	1.82381	2.83808	2.86766	3.05948	2.96863	1.76456	2.82159	2.84679	2.99618	-0.378476	-0.316324	-0.773586	-1.93844	-0.0600879	-2.10566	-3.02307	-1.09035	1.09532	1.40333	2.16756	2.15121	0.996772	1.60515	1.49546	1.29984	-0.851706	0.910826	1.76253	0.0641125	0.267274	-1.56979	1.4841	3.05389	0.00545422	0.0502192	1.70436	2.93346
654	P32381	ARP2	Actin-related protein 2	ARP2_YEAST	P32381	2.22481	2.46083	2.54402	3.33252	1.54995	2.93491	3.42625	1.45585	3.43895	3.61084	4.20645	4.30692	3.63959	4.25876	4.21994	4.56754	2.673	2.55955	2.64367	2.63168	0.958178	1.67682	1.48198	2.39997	2.76739	3.16012	3.2793	3.58531	3.76258	3.29573	3.68357	3.48104	2.62698	2.64055	0.0135717	0.957021	0.974387	1.62924	2.34174	0.712503	0.263741	0.407243	3.19803	3.89079
655	P32386	YBT1	ATP-dependent bile acid permease	YBT1_YEAST	P32386		-4.69553		-4.4168		-2.35718	-1.53547		-4.04225	-2.97326	-2.73448	-3.57282		-2.36623	-2.47701	-2.38354	-2.78687	-0.795419	-9.61305	-1.85238	-2.09225	-1.73084	-2.55614	-2.21687	-1.09027	-2.36087	-1.85616	-0.538711	-1.83603	-1.86525	-2.14037	-2.2223											-1.46151	-3.3307
656	P32419	MDH3	Malate dehydrogenase, peroxisomal	MDHP_YEAST	P32419	-3.42613	-1.22272	-0.539159	-1.23033	1.06534	-0.469813	-0.613677	-1.74328	1.58475	1.31478	1.21242	0.965563	0.717839	1.3877	1.40432	0.728757	-1.02033	-2.69952	-0.615864	-1.57112	0.0766961	-1.54775	-2.02426	-2.81479	0.968661	0.820064	1.02163	0.244423	1.58697	1.5145	1.52371	1.15456	-1.47671	-1.60458	-0.127876	0.874233	0.935189	-1.57753	-0.440359	1.13717	0.224486	0.369585	0.763694	1.26938
657	P32445	RIM1	Single-stranded DNA-binding protein RIM1, mitochondrial	RIM1_YEAST	P32445		-0.103227	-0.00290546	1.38065	0.256432	0.306634	0.756283	-0.916708	1.45801	1.37441	1.38626	1.43878	0.225034	1.09182	0.593808	0.451143	-2.77192	0.559195	-1.35083	-2.65075	-0.75021	-2.25503	-1.8039	-2.28329	0.266969	1.00967	1.25357	1.65261	0.796939	0.729402	0.909082	0.951155	-1.55357	0.424839	1.97841	0.104744	0.330622	-1.77311	0.10066	1.87377	0.0100438	0.068213	1.0457	1.41436
658	P32447	ASF1	Histone chaperone ASF1	ASF1_YEAST	P32447	-2.28847			-0.577967		-1.46424	-0.243124	-2.17955	0.712776	0.785364	0.835365	0.0365051	-1.51151	0.293343	-0.265118	-0.47984	-1.16799	-0.768936	-3.0308	-0.658408	-1.39163	-0.708138	-1.53322	-1.97054	1.39586	1.00201	0.898582	1.81657	0.607035	0.956395	1.19638	0.845099						-1.40088	-1.29564	0.105247	0.859633	0.914832	1.27826	0.592502
659	P32449	ARO4	Phospho-2-dehydro-3-deoxyheptonate aldolase, tyrosine-inhibited	AROG_YEAST	P32449	-0.229471	1.10617	-1.34095	-0.925577	0.0395306	-3.43201	-1.57409	-0.71403	-0.438742	0.316925	0.440421	0.532133	-0.923635	0.294863	1.14446	0.240597	0.293236	-4.73907	-2.38645	-1.91293	-0.929594	-1.58624	0.270855	-0.775642	0.636563	0.983215	0.454103	0.610746	1.35209	1.10924	1.23065	0.756681	-2.1863	-0.347455	1.83885	0.164899	0.41491	-0.755157	-1.42015	-0.664995	0.458896	0.589873	0.671157	0.212684
660	P32451	BIO2	Biotin synthase, mitochondrial	BIOB_YEAST	P32451		-0.295699	-1.09887	0.148496	-0.444075	-0.307498	0.156931	0.418247	1.22498	1.0057	0.770383	0.667322	0.883836	1.49659	1.67043	0.929877	-1.94707	-0.453262	-0.891639	-1.41077	-1.2939	1.30293	-1.95174	-2.51688	1.33176	0.943206	0.578393	0.921211	2.00617	1.78758	1.86659	0.607641	-1.17568	-0.415359	0.760326	0.180938	0.426283	-1.11489	-0.0440988	1.07079	0.263144	0.406825	0.943644	0.917098
661	P32453	ATP11	Protein ATP11, mitochondrial	ATP11_YEAST	P32453									-1.84039	-0.906384	-1.34547	-2.41534		-1.22274		-3.40921	-1.56739	-2.03908	-1.20615	-1.55576	-1.36365	-2.20253	-1.93267	-1.32076	-2.78062	-1.22017	-1.3819	-1.24256	-1.14685	-2.92766	-1.17754	-2.90136											-1.65631	-1.62689
662	P32454	APE2	Aminopeptidase 2, mitochondrial	APE2_YEAST	P32454	-0.216802	0.431912	0.10379	1.02011	0.317722	0.615122	1.03187	0.679431	1.33693	2.00766	1.99105	2.20452	1.5446	2.18062	2.0569	1.963	0.189315	0.331451	0.812655	-0.25253	-0.71958	0.0141913	0.184231	0.329915	2.17562	2.47442	1.97285	2.18998	2.63652	2.51232	2.74083	2.62055	0.270223	0.334752	0.0645293	0.85711	0.929501	-0.0478106	0.661037	0.708847	0.0420605	0.12973	2.20322	1.88504
663	P32457	CDC3	Cell division control protein 3	CDC3_YEAST	P32457		0.439096	-0.454672	0.897318	0.844754	-0.302465	0.785196	0.568336	1.22822	2.12111	2.32237	2.09705	0.426933	1.73286	2.06361	2.43487	-1.28156	-2.15471	-0.824479	-1.3516	-1.6838	-1.96972	-0.549993	0.331886	-0.758265	-0.422907	1.09678	0.126752	1.17394	1.01162	1.24521	0.174252	-1.40309	0.293914	1.697	0.0148987	0.167448	-0.967907	0.473955	1.44186	0.0511914	0.145276	0.0105911	1.94219
664	P32458	CDC11	Cell division control protein 11	CDC11_YEAST	P32458				-2.46529			-2.8385		-0.518157	0.545584	0.246192	0.575792	-0.333778	0.18713	0.85517	1.32882	-1.86493	-2.1845	-2.87555	-1.77953	-0.916577	-2.18658	-1.70278	-2.92911	-0.795401	-0.806561	-0.788409	-0.218449	-0.704333	-0.140222	-0.332789	-1.05314											-0.652205	0.212353
665	P32462	ERG24	Delta(14)-sterol reductase	ERG24_YEAST	P32462				-2.33757			-0.21989		1.07399	0.540696	-0.519111	-1.70298	-0.651642	0.385764	-0.510321	-0.971203	-1.1542	-2.45688	-2.58896	-1.45138	-0.93375	-3.13752	-2.46215	-2.32656	1.07544	1.45452	1.26253	0.951563	0.42286	0.850471	0.101397	0.978188											1.18601	-0.151853
666	P32465	HXT1	Low-affinity glucose transporter HXT1	HXT1_YEAST	P32465		0.747817	0.390654	1.66193	-2.96793	0.621892	1.77335	-0.326305	0.997883	0.507597	0.738771	0.632155	-0.921129	-0.628452	-0.11622	0.262146	-1.89876	-1.86315	-2.15411	-2.64172	-3.07504	-2.18762	-2.23239	-1.4293	1.96027	1.77741	2.62661	2.58173	2.00538	2.33541	1.94384	1.59956	-2.13943	0.933467	3.0729	0.000476508	0.0339909	-2.23109	-0.224749	2.00634	0.108474	0.229698	2.23651	0.719101
667	P32466	HXT3	Low-affinity glucose transporter HXT3	HXT3_YEAST	P32466		0.874054	-0.849953	1.15085		-4.30406	1.53982		-0.680226	0.753322	0.478592	1.47373	-0.0796081	0.489103	0.437446	0.898867	-1.60473	-0.983361	-2.68549	-0.530854	-1.45127	-1.60859	-2.08114	-0.743999	1.66652	1.98607	2.88119	2.84293	1.88554	2.10573	2.71359	2.23273	-1.45111	0.391649	1.84276	0.0600018	0.265663						2.34418	0.506353
668	P32467	HXT4	Low-affinity glucose transporter HXT4	HXT4_YEAST	P32467																	-2.67252	-0.609195	-1.94705	-1.8741	-0.590711	-1.09924	-0.701876	-2.38622	-0.515827	-2.54448	-5.22577	-2.72499	-3.82875	-4.59968	-3.88225	-3.61644
669	P32468	CDC12	Cell division control protein 12	CDC12_YEAST	P32468		0.255739	-0.107138	0.713038	-1.30344	0.0840354	1.08256	-1.23625	1.24917	0.937557	1.25066	1.33593	-0.327468	1.03225	0.774084	0.815717	-2.36327	-2.1992	-3.5191	-2.08251	-2.43207	-1.99907	-2.12819	-2.13054	0.0663958	-0.189715	0.606086	0.51036	0.375825	0.447864	0.378378	-0.157291	-2.54102	0.287213	2.82824	0.00134198	0.0506795	-2.17247	-0.343274	1.82919	0.0197129	0.0894276	0.248282	1.19333
670	P32469	DPH5	Diphthine methyl ester synthase	DPH5_YEAST	P32469		0.905084	0.457019	0.641054	-1.71117	0.799417	1.95407	0.537115	2.79456	2.85671	2.81085	1.57322	0.598991	2.21941	2.50033	1.67113	-4.13883	0.326951	-0.8329	-0.624431	-1.81335	-3.04609	-1.83678	-2.26466	2.32958	1.22068	1.24641	1.63778	1.52084	1.61925	1.51259	1.18542	-1.3173	0.667719	1.98502	0.146975	0.391526	-2.24022	0.394857	2.63508	0.0181787	0.0863888	1.60861	2.50883
671	P32471	EFB1	Elongation factor 1-beta	EF1B_YEAST	P32471	0.51678	2.69341	2.8385	3.51722	2.25133	2.24771	3.67397	3.03991	1.16655	2.53632	2.20403	2.46225	1.19394	2.50372	2.14996	3.01713	1.57771	1.07599	0.569967	0.721032	1.1547	0.541992	0.804115	0.756587	1.64938	1.69358	1.2196	2.4006	1.32638	2.20459	2.34637	1.39179	0.986175	2.39148	1.4053	0.0870044	0.306065	0.814349	2.80323	1.98888	0.00164576	0.0371299	1.74079	2.09229
672	P32472	FPR2	Peptidyl-prolyl cis-trans isomerase FPR2	FKBP2_YEAST	P32472	0		-3.00154	-1.54238	-3.67723				-0.855429	-1.23163	-1.78564	0.621903	-0.850271	-1.94178	-1.4308	-0.488647	-2.24367	-1.60991	-2.58055	-1.22515	-2.28209	-1.50202	-2.48696	-1.91625	-0.785156	0.73982	-0.604075	0.743099	-1.41467	-0.997985	-1.52896	-0.0769909	-1.91482	-1.51464	0.400183	0.642264	0.803769						0.0234222	-0.812698
673	P32473	PDB1	Pyruvate dehydrogenase E1 component subunit beta, mitochondrial	ODPB_YEAST	P32473	-0.903002	1.42312	1.40332	1.0158	1.20182	0.179521	-0.195321	-0.46545	3.66619	3.55796	2.91269	2.40645	2.16743	3.87341	3.71033	3.732	0.216357	2.66299	1.68796	0.855301	1.14923	1.20759	1.50166	-0.884753	2.51909	1.69119	2.33449	2.86526	2.23434	2.94086	2.59949	1.51681	1.35565	0.734809	-0.620842	0.448871	0.652994	0.743431	0.180143	-0.563288	0.425333	0.560066	2.35251	3.13582
674	P32474	EUG1	Protein disulfide-isomerase EUG1	EUG1_YEAST	P32474		-3.59319		-1.21486	-3.10676	-2.68832	-3.5599	-2.82034	-3.98146	-1.65984	-1.34952	-0.867228	-1.96984	-2.12801	-2.25319	-1.825	-0.971974	-1.13194	-1.7924	-2.21422	-1.6495	-1.63505	-2.89398	-1.78025	-3.80197	-1.74671	-1.84721	-1.23135	-1.3372	-2.5885	-1.32671	-2.46546						-1.98969	-3.04383	-1.05414	0.0261736	0.102878	-2.15681	-1.96451
675	P32476	ERG1	Squalene monooxygenase	ERG1_YEAST	P32476									-1.96553	-2.52829	-4.04105			-1.12947	-1.27057	-1.44118	-1.35234	-0.660569	-0.769863	-2.79385	-1.86965	-2.0157	-0.580808	-2.35666	-1.60499	-2.81205	-2.85109	-0.99114	-0.799192	-0.714747	-1.47837	-2.83653											-2.06482	-2.84496
676	P32477	GSH1	Glutamate--cysteine ligase	GSH1_YEAST	P32477		-4.13243	-3.74467	-2.22068		-5.41609	-5.3233		-1.04965	-1.95546	-1.37508	-0.739922	-2.48795	-0.967061	-1.46541	-1.27899	-3.52906	-9.98615	-10.7749	-1.6711	-1.18527	-4.31468	-2.75193	-0.34658	-2.6065	-3.06559	-1.57491	-2.26636	-1.68914	-1.66013	-2.78593	-1.29586	-6.49031	-3.36593	3.12438	0.306713	0.543338						-2.37834	-1.28003
677	P32478	HSP150	Cell wall mannoprotein HSP150	HS150_YEAST	P32478	3.82078	2.87391	2.60585	4.34816	3.44254	2.99633	3.38793	3.43933	5.02494	5.6954	5.82834	5.53662	4.63387	4.91049	4.07199	4.50356	4.45866	3.60723	4.49427	2.38942	3.53836	2.71173	3.1759	2.81521	5.14065	6.18916	6.54557	6.55163	6.09969	4.06099	4.59972	4.5786	3.73739	3.41217	-0.325221	0.629302	0.798442	3.0603	3.31654	0.256236	0.281199	0.42441	6.10675	5.52132
678	P32481	GCD11	Eukaryotic translation initiation factor 2 subunit gamma	IF2G_YEAST	P32481	-0.996356	1.22156	0.0420334	0.317755	0.705262	1.15459	1.65294	0.440208	1.57348	0.778135	1.3771	1.74134	0.635734	1.67721	1.69966	1.50006	-0.438859	0.923226	-1.69272	-1.81357	-0.557447	0.285128	-1.37967	-2.22393	2.15129	2.17225	2.56807	2.65131	2.35381	1.8187	1.70569	1.84809	-0.755481	0.146249	0.90173	0.295105	0.535191	-0.968979	0.98825	1.95723	0.0173319	0.0846097	2.38573	1.36751
679	P32485	HOG1	Mitogen-activated protein kinase HOG1	HOG1_YEAST	P32485	-4.15324	-0.736601	-1.2518	-0.941712	-1.50431	-1.15986	-0.671405	-2.36819	1.16099	0.877782	0.709987	-0.432613	-0.97483	0.894166	-0.117929	0.0872679	-2.07003	-2.55718	-2.1054	-3.96632	-0.757381	-2.293	-1.24468	-3.23887	-0.442665	-2.05423	-1.89027	-0.489367	0.122238	-0.153124	0.0843176	-0.404614	-2.67473	-1.77084	0.903893	0.361977	0.581391	-1.88348	-1.42594	0.457542	0.513611	0.633981	-1.21913	0.579036
680	P32486	KRE6	Beta-glucan synthesis-associated protein KRE6	KRE6_YEAST	P32486		1.97681	1.06677	1.03206	0.122571	0.666926	1.54646		-0.263465	0.479925	-0.0286227	0.000764774	-0.972144	0.631386	0.157652	-0.467099	1.49551	0.86424	1.30715	-2.74001	-0.344045	1.25566	1.41557	-0.807311	0.368626	-4.1395	0.0979728	-1.14957	-0.662245	0.513258	-0.508347	-0.878189	0.231724	1.35855	1.12682	0.39463	0.611963	0.379969	0.778653	0.398684	0.617214	0.727891	-1.20562	0.0471503
681	P32492	MYO4	Myosin-4	MYO4_YEAST	P32492		-2.88688	-1.50144	-2.61164			-1.35118		-0.185722	-0.880999	-0.602117	0.642233	-0.845488	-0.142271	-0.349823	0.10805	-0.930033	-0.464049	-1.82479	-1.31241	-3.09465	-1.36054	-0.750087	-1.43954	-0.391744	-0.625087	-1.74465	-0.279674	0.453831	-0.295429	-0.0593287	-0.624084	-1.13282	-2.33332	-1.2005	0.0586725	0.263088						-0.760289	-0.256651
682	P32495	NHP2	H/ACA ribonucleoprotein complex subunit 2	NHP2_YEAST	P32495		-3.10848	-4.38326	-4.06717	-2.10102	-1.72741	-2.48808	-2.243	-3.55574	-3.59352	-3.03633	-3.04895	-1.28926	-2.47586	-2.47608	-1.62572	-2.01208	-1.50728	-2.29681	-2.26653	-2.73359	-0.89853	-3.48768	-2.37888	-1.59531	-1.19367	-3.54514	-0.737212	-2.14967	-2.9715	-2.76032	-3.1828	-2.02067	-3.85297	-1.83229	0.00515757	0.105011	-2.37467	-2.13988	0.234791	0.692913	0.795282	-1.76783	-3.30864
683	P32496	RPN12	26S proteasome regulatory subunit RPN12	RPN12_YEAST	P32496	0.0924078	1.27681	0.658049	1.28811	-1.86922	1.31716	1.11492	-0.290216	0.543419	1.90221	1.87143	1.21251	0.751763	1.24275	1.52127	1.60706	-1.01891	-1.83189	-6.07783	-0.418759	-1.14065	-2.343	-1.6711	-2.42271	-0.404002	-0.855537	-1.32387	0.0327035	-1.87247	-1.3995	-0.880386	-0.299293	-2.33685	0.828844	3.16569	0.052339	0.251357	-1.89437	0.0681599	1.96253	0.0491045	0.141617	-0.637677	1.38239
684	P32497	NIP1	Eukaryotic translation initiation factor 3 subunit C	EIF3C_YEAST	P32497	-1.16166	-1.84597	-0.927064	0.396012	-2.66341	0.162444	-0.140445	-0.0269443	1.52731	1.58962	1.48278	1.04635	0.982986	1.64872	1.35625	1.12233	-0.0819993	-0.507842	-0.333317	-1.89401	-0.589607	-0.221303	-1.31599	-0.493752	1.56874	1.37291	1.17879	1.56033	2.10085	1.87662	1.61045	1.28982	-0.704292	-0.88467	-0.180378	0.781101	0.882981	-0.655163	-0.667088	-0.0119254	0.987108	0.992699	1.42019	1.41152
685	P32499	NUP2	Nucleoporin NUP2	NUP2_YEAST	P32499												-4.23793					-1.11442	-3.02604	-1.50028	-1.38411	-2.22526	-2.24647	-0.757033	-1.58848	-1.61588	-2.39149	-2.19443	-2.52802	-3.52044	-2.59607	-5.06845	-4.77528
686	P32500	NDC1	Nucleoporin NDC1	NDC1_YEAST	P32500									-0.163099	-0.124913	-0.188247	0.338065	-0.586558	0.159349	-1.30527	-0.832473	-0.80051	-0.98969	-2.22604	-0.266896	-2.82495	-0.54857	-0.889221	-1.59412	1.16968	1.38302	1.83461	1.3586	1.18949	1.60431	1.35633	2.23082											1.43648	-0.0345486
687	P32501	GCD6	Translation initiation factor eIF-2B subunit epsilon	EI2BE_YEAST	P32501		-1.50783		-0.442145			0.0159607		-1.20291	-0.809627	-0.456966	-1.47117	-2.30028	-0.657472	-0.897421	-1.18654	-2.08278	-2.50536	-2.20215	-1.08287	-0.568182	-0.678768	-1.87239	-1.41002	-0.358831	-0.991775	-1.05072	-0.685796	-0.944307	-0.817251	-0.892029	-1.28681											-0.77178	-0.985167
688	P32502	GCD7	Translation initiation factor eIF-2B subunit beta	EI2BB_YEAST	P32502					-3.59529				-2.28387	-1.38743	-2.96365	-3.5179		-1.89165	-0.954139	-0.662177	-2.27459	-2.60323	-2.75065	-2.11932	-2.47172	-0.66174	-2.21846	-1.14989	-3.78054	-1.49994	-3.00306	-2.10482	-0.62344	-0.650797	-0.946986	-1.64558											-2.59709	-2.53821
689	P32521	PAN1	Actin cytoskeleton-regulatory complex protein PAN1	PAN1_YEAST	P32521		-6.80507	-5.30044	-3.81931	-5.65487	-2.87487	-8.85023				-4.70131				-4.90471		0.25561	-0.844301	-3.00016	-1.14964	-1.39447	-1.28194	-2.1657	-1.0997	-2.40099	-2.7341	-1.9415	-12.09	-2.2323	-1.45059	-1.72519	-2.60365	-1.18462	-5.30827	-4.12365	0.0122688	0.154443	-1.48545	-5.79332	-4.30787	0.0326741	0.114405
690	P32527	ZUO1	Zuotin	ZUO1_YEAST	P32527	0.553034	1.9082	1.60691	1.99607	2.23518	1.02587	1.84644	0.526157	1.50635	1.48061	1.71224	2.23955	1.47628	2.09796	2.17688	2.03808	1.06094	1.46296	0.857067	-0.772212	0.593422	1.28421	1.09773	0.663114	2.04777	2.93978	3.03758	2.99508	3.18779	3.50903	2.91139	2.98414	0.652191	1.51605	0.863863	0.195229	0.436851	0.909621	1.40841	0.498791	0.281891	0.42441	2.75505	1.73469
691	P32528	DUR1,2	Urea amidolyase	DUR1_YEAST	P32528	-0.208668	1.53865		2.32011	0.989165	0.345368	0.0758019	0.256178					1.92537			-1.16273	0.664202	-0.787384	-0.844558	-1.60996	1.0428	0.948116	0.775405	-0.389563	3.0367	-2.08008	0.0164832	-1.25477	0.913967	0.681553	1.21814	-1.10999	-0.644425	1.2167	1.86112	0.0777344	0.290332	0.594188	0.416628	-0.17756	0.662924	0.770828
692	P32558	SPT16	FACT complex subunit SPT16	SPT16_YEAST	P32558	1.89545	0.253026		-0.372714	-0.449202	-0.0733478	0.140106	1.29195	0.495976	0.537775	0.198338	0.278668	-0.564458	0.0559053	-0.785069	-0.381676	-2.64509	-2.29464	1.206	-1.201	1.96905	-1.0502	-2.28145	-0.623098	-0.267581	0.116328	0.377382	0.677786	0.384373	0.289002	0.578016	0.309499	-1.23368	0.591921	1.8256	0.180683	0.426283	-0.496424	0.227375	0.723799	0.483494	0.607668	0.225979	0.377689
693	P32561	RPD3	Histone deacetylase RPD3	RPD3_YEAST	P32561									-0.664462	-0.382615	-1.68663	-1.28163		-2.67062	-0.0416923	0.28815	-1.60336	-2.22229	-0.0316483	-2.17379	-2.95928	-1.95279	-2.59865	-2.71332	-1.25221	-0.928481	-1.49306	-0.401497	0.243837	0.0152671	0.0459421	-1.62019											-1.01881	-1.00383
694	P32563	VPH1	V-type proton ATPase subunit a, vacuolar isoform	VPH1_YEAST	P32563	-0.86054	1.28906	0.880175	1.24967	1.10687	1.35934	2.50267	0.737916	0.126157	0.960204	1.50766	1.03588	-0.390442	1.47583	2.01782	1.97536	-0.875922	0.551034	-2.86728	-3.69072	-2.05762	-2.68179	-1.25567	-0.760028	-0.955999	-0.64219	-0.127549	-0.379512	0.694392	0.701905	0.867682	1.05299	-1.72072	0.639592	2.36031	0.0728708	0.283534	-1.68878	1.4267	3.11547	0.00157692	0.0371299	-0.526312	0.907476
695	P32564	SCM4	Protein SCM4	SCM4_YEAST	P32564		-6.05856		-2.84828		-4.09822	-3.67546	-5.28086							-3.49345	-3.01422	-2.3042	-1.09076	-1.32022	-2.25534	-0.73681	-2.74028	-1.03763	-2.11689	-0.0650242	-0.339178	-4.44676	-2.81837	-5.18688	-5.02261	-1.90643	0.814102						-1.6579	-4.35151	-2.69361	0.0109279	0.0682583
696	P32565	RPN2	26S proteasome regulatory subunit RPN2	RPN2_YEAST	P32565		-0.144386	0.322345	0.0327715	-1.16033	-0.942602	-0.17376	-0.557117	-0.563555	0.0848703	-0.303256	-0.108681	-0.0874545	0.120982	0.454041	0.462449	-2.77603	-0.302669	-3.1769	-1.38814	-2.33804	-2.3496	-2.01581	-2.18903	0.233283	0.0274285	0.8348	0.510843	0.805015	0.632322	0.305263	-0.564539	-1.91094	0.0702434	1.98118	0.0535465	0.251357	-2.22312	-0.708452	1.51467	0.000604497	0.0282951	0.401588	-0.222656
697	P32566	SMI1	Cell wall assembly regulator SMI1	SMI1_YEAST	P32566		-0.530326		-2.37933	-2.71557	0.499129	0.90993	-1.35713	-1.08785	-0.775323	-0.685302	-1.06674	-1.51097	-0.486323	0.373611	0.235237	-1.34864	-1.45768	-2.65469	-2.24833	-1.46454	-1.98349	-1.43387	-1.69068	-1.48652	-2.34496	-3.17118	-3.58703	-3.08609	-2.25083	-3.34427	-2.75174						-1.64314	-0.665908	0.977234	0.295118	0.43827	-2.64742	-0.903805
698	P32567	PAH1	Phosphatidic acid phosphohydrolase 1	PAH1_YEAST	P32567	5.02667	4.11606	-2.52865	-1.91108		-9.1174	-5.28905										-2.6476	3.12994	6.78015	6.53136	6.11818	6.12212	6.972	4.79391	-1.44035	-1.86598	-4.20634	-2.99874	-1.10154	-0.510992	-1.93894	-3.33104	3.44846	1.17575	-2.27271	0.470626	0.66698
699	P32568	SNQ2	Protein SNQ2	SNQ2_YEAST	P32568		-2.94382		-0.829692	2.07413		-0.538324		-0.66251	-0.5849	-1.57554	-1.32786	-0.651094	0.258618	-0.738077	0.145749	-1.24321	-1.7924	-0.936521	-1.0779	-1.17584	1.53241	-1.76482	-0.694359	-1.69642	-1.12107	0.11631	0.354319	-1.90275	0.209957	-0.581544	-0.374897											-0.586717	-1.0377
700	P32580	SUV3	ATP-dependent RNA helicase SUV3, mitochondrial	SUV3_YEAST	P32580									-13.1096			-10.1155	-11.5183		-12.2852	-9.91066	-1.74515	-2.30721	-2.91199	-1.41395	-1.88645	-2.18436	-1.59363	-2.66872	-1.5567	-3.92501	-1.85903	-0.937964	-2.04888	-2.94554	-1.50583	-1.57157
701	P32582	CYS4	Cystathionine beta-synthase	CBS_YEAST	P32582	-1.27485	1.18842	1.118	1.31495	2.44518	1.41915	0.816656	1.21266	1.21749	2.4715	2.10395	2.53974	1.58068	2.3624	2.53233	2.75645	1.1592	1.15958	1.43996	-0.0561793	0.642447	-0.353986	0.445314	-0.183127	1.24656	2.04841	1.58452	1.76092	2.20419	2.03356	2.35796	1.72274	0.925639	0.586631	-0.339008	0.648012	0.80951	0.137662	1.47341	1.33575	0.0195014	0.0891187	1.6601	2.08317
702	P32588	PUB1	Nuclear and cytoplasmic polyadenylated RNA-binding protein PUB1	PUB1_YEAST	P32588	-0.579448	1.63721	0.706543	0.172363	-0.212116	0.854216	1.85492	0.340689	1.97611	2.25288	2.33806	2.27441	0.931205	1.9367	1.99665	2.29597	-0.909623	-2.22756	-0.941689	-1.05915	-1.25684	-1.39278	-1.46709	-1.37818	1.57566	0.744407	1.37797	1.68317	1.58838	1.40466	1.73495	1.67019	-1.28451	0.484167	1.76867	0.0200506	0.175148	-1.37372	0.709428	2.08315	0.00327049	0.0442155	1.3453	2.21036
703	P32589	SSE1	Heat shock protein homolog SSE1	HSP7F_YEAST	P32589	1.38926	4.21849	3.75304	4.76295	2.87295	4.1763	5.08996	3.74377	4.90451	5.44232	5.1365	4.57474	4.46606	5.25047	5.48872	5.12699	2.58547	3.33956	3.06474	1.28978	2.78809	2.5531	2.42353	1.90673	4.27785	4.16028	4.70273	4.75218	4.05968	4.60126	4.43734	4.09722	2.56989	3.53093	0.961045	0.312119	0.547772	2.41786	3.97075	1.55289	0.0205231	0.0920948	4.47326	5.01452
704	P32590	SSE2	Heat shock protein homolog SSE2	HSP79_YEAST	P32590		0.511859	0.711347	0.640237	0.949254	1.58828	1.58459	0.926948	2.02159	2.3137	1.81372	1.41587	0.51624	2.70305	2.78866	2.35917	0.0805485	0.468926	0.347489	-0.00942507	1.44691	1.83438	-1.87359	-1.29378	1.27201	1.70885	2.47915	2.89632	2.25362	2.77105	2.58733	1.48841	0.221885	0.621148	0.399263	0.0367185	0.225957	0.0284794	1.26227	1.23379	0.246117	0.389216	2.08908	1.89122
705	P32597	STH1	Nuclear protein STH1/NPS1	STH1_YEAST	P32597			-2.08774		-2.83258	-1.91604	-0.802916		-1.49945	-0.638169	-0.634672	-0.316092	-3.00942	-0.280598	-1.49091	-0.85318	-1.94931	-1.65364	-1.74525	-1.77932	-1.62129	-2.07397	-1.77207	-2.05838	0.256042	-0.299419	0.735143	-0.204351	0.58973	0.247135	0.0161339	-0.0725792						-1.88143	-1.85051	0.0309168	0.953852	0.976638	0.121854	-0.772095
706	P32598	GLC7	Serine/threonine-protein phosphatase PP1-2	PP12_YEAST	P32598	-3.74378	0.644002	0.250407	1.08158	-2.76391	-1.23498	0.372046		1.84976	1.34507	1.60151	1.96902	1.93235	2.02562	2.00925	2.37355	0.930358	0.043179	1.17636	1.10343	0.0271615	-2.55518	-0.0439057	-0.601602	1.09606	1.48494	1.78104	1.63214	1.41033	1.567	1.37355	1.51911	0.813331	-0.441948	-1.25528	0.314593	0.549575	-0.793382	-1.20895	-0.415568	0.706302	0.803968	1.49854	1.69134
707	P32599	SAC6	Fimbrin	FIMB_YEAST	P32599	0.951934	2.04157	2.12283	2.23014	2.05959	2.24325	2.55323	2.07444	2.52604	2.85394	2.89416	2.51171	2.30739	2.81729	2.7029	2.48937	0.643052	1.67424	1.15651	0.640177	1.62098	1.25322	0.980353	0.718001	2.69327	2.72771	2.92179	2.99989	3.05896	3.21849	3.19429	2.58169	1.02849	1.83662	0.808126	0.0816031	0.29622	1.14314	2.23263	1.08949	0.0028518	0.0432291	2.83566	2.69646
708	P32600	TOR2	Serine/threonine-protein kinase TOR2	TOR2_YEAST	P32600									-0.0174795			-0.84183		-1.07871			-1.63565	-3.0854	-2.32275	-1.20429	-1.60895	-2.5916	-2.53611	-1.33051	-1.51391	-0.166082	-0.0396203	1.50424	-1.25401	-1.43296	-1.65609	0.0352381
709	P32602	SEC17	Alpha-soluble NSF attachment protein	SEC17_YEAST	P32602	-2.41272	-3.28105	-3.07316	-4.29326		-0.938833	0.361627		-2.40215	-2.24495	-1.94749	-0.613455	-2.46728	-1.86842	-0.632228	-1.82434	-3.65423	-3.81668	-3.80011	-4.17788	-1.34235	-1.91476	-1.2433	-2.42804	-2.21423	-0.727271	-0.888275	-1.26668	-1.76607	-3.06609	-2.71507	-2.12728	-3.86223	-3.26505	0.59718	0.190908	0.435392						-1.27412	-1.80201
710	P32604	FBP26	Fructose-2,6-bisphosphatase	F26_YEAST	P32604		-3.98211	-1.08355	-0.726647	-1.01324	-0.43989	0.131785	-2.07019	-1.44268	-0.713156	-1.17002	-2.95194		-1.01066	-1.28011	-2.02662	-3.71374	-2.29417	-2.56739	-2.77929	-2.96123	-0.651744	-1.75194	-1.59843	-2.70345	-0.0027307	-1.00242	-0.865673	-0.905509	-0.812446	-1.43063	-3.44298	-2.83865	-1.93077	0.907877	0.376782	0.59648	-1.74084	-0.847885	0.892951	0.229326	0.374576	-1.14357	-1.56945
711	P32607	RTG1	Retrograde regulation protein 1	RTG1_YEAST	P32607										-3.62482	-4.74668						-1.99455	-3.17075	-0.345677	-1.84748	-2.31134	-1.79478	-1.38913	-1.46055	-2.30163	-0.16787	-1.33636	-1.62739	-0.882174	-1.32514	-3.68614	-2.29081
712	P32608	RTG2	Retrograde regulation protein 2	RTG2_YEAST	P32608	-1.58402	0.7893		-0.725837	0.211188	0.0203385	-0.780831		-0.45575	-0.263727	-0.498339	-1.60331	-2.65711	-0.844907	0.548273	-0.459782	-0.486376	-0.878771	-2.3228	-2.2807	-2.20575	-2.1091	-2.39501	-2.02436	0.0453503	-0.364423	-0.298852	-0.126999	0.591124	0.382253	0.144136	-0.627476	-1.49216	-0.506852	0.985309	0.27675	0.512028	-2.18355	-0.183101	2.00045	0.000719216	0.0282951	-0.186231	-0.705283
713	P32610	VMA8	V-type proton ATPase subunit D	VATD_YEAST	P32610	0.930927		1.84044	2.50256	3.47732	2.20765	2.63684		1.71226	1.53992	2.10354	2.30225	1.4604	1.69571	2.10038	2.05111	1.03284	-2.58389	3.64865	-2.88072	1.3987	-2.02453	-2.64203	2.07613	2.6823	3.24731	3.39813	2.7613	3.28499	3.50494	2.47443	2.82368	-0.195782	1.75798	1.95376	0.347411	0.574922	-0.29793	2.77394	3.07187	0.0863848	0.205702	3.02226	1.91449
714	P32611	RML2	54S ribosomal protein RML2, mitochondrial	RML2_YEAST	P32611							-3.06415				-2.79242	-2.97697	-1.86336	-2.61001	-3.00163	-2.13302	-2.0795	-1.24462	-1.45062	-1.50174	-1.40834	-2.60547	-1.70502	-2.54967	0.326866	-0.70788	-0.0262146	-0.669257	1.06547	2.60838	2.01069	-0.457809
715	P32614	FRD1	Fumarate reductase 1	FRDS_YEAST	P32614	0.409394	1.52372	1.24354	2.28739	3.0737	1.69197	1.71334	1.41152	1.60521	2.21607	2.58023	2.44501	2.00228	2.17541	2.31208	2.09618	1.01751	1.09522	0.394052	0.108563	0.783586	0.979382	0.483731	0.884125	1.79743	2.10464	1.60908	2.51087	2.43255	2.11681	2.6592	2.35992	0.653837	1.36601	0.712175	0.169405	0.415598	0.782706	1.97263	1.18993	0.0221521	0.09622	2.0055	2.21163
716	P32621	GDA1	Guanosine-diphosphatase	GDA1_YEAST	P32621		-3.53487		-9.84708					-1.00979	-0.711366	-2.34757	-1.87968	-1.21538	-1.31668	-1.74246	-1.02986	-2.0789	-2.76699	-0.525107	-1.83719	-1.82927	-1.65018	-2.16618	-0.724184	-0.649554	-1.65054	-0.982705	-0.735456	0.0488006	-0.854072	-0.944101	-1.76302											-1.00456	-1.4871
717	P32623	UTR2	Probable glycosidase CRH2	CRH2_YEAST	P32623	-0.61113	-1.15283		-0.929568		-1.34752	-0.509977		0.051971	0.405969	0.527958	0.265692		-0.710132	-2.48752	-1.40622	-1.96389	-1.96489	-1.69033	-2.49843	-2.7371	-2.0714	-1.78747	-1.30838	-0.189819	-1.07207	-0.100038	-0.0504103	-0.828796	-3.25033	-1.87919	0.128555	-2.02938	-0.897844	1.13154	0.00522079	0.105011						-0.353084	0.312898
718	P32626	UTR4	Enolase-phosphatase E1	ENOPH_YEAST	P32626		0.935404	0.0190994	1.21674	-1.03381	-1.13279	0.826004	-0.840227	-2.22066	1.15785	1.51954	0.86356	-0.579524	1.20552	1.21251	0.732996	-0.518627	-2.22677	-1.87748	-1.19593	-2.95233	-2.08045	-1.38066	-1.9543	-0.571149	-0.100375	-0.338497	1.14859	0.562817	-0.0688109	0.352459	0.528375	-1.4547	0.723749	2.17845	0.0100037	0.13872	-2.09193	-0.545205	1.54673	0.0336173	0.116396	0.0346407	0.330071
719	P32629	ANP1	Mannan polymerase II complex ANP1 subunit	ANP1_YEAST	P32629	-1.2024	-1.63282	-1.62943	-0.343793	-0.387648	-0.422109	0.198173		2.7425	3.2477	3.055	1.50805	1.78874	2.59896	1.31866	1.80919	-1.58919	-0.990818	-2.93103	-2.32088	-1.26154	-3.34665	-1.55443	-1.49937	2.73691	1.76352	2.20958	1.10671	2.19217	2.6883	2.42045	2.22972	-1.95798	-1.20211	0.75587	0.196876	0.436851	-1.9155	-0.203861	1.71163	0.0344904	0.117355	1.95418	2.63831
720	P32642;Q03835	GRX4;GRX3	Monothiol glutaredoxin-4;Monothiol glutaredoxin-3	GLRX4_YEAST;GLRX3_YEAST	P32642;Q03835					-1.89884					-1.67713	-2.79262	-0.221929		-4.25895	-1.54557	2.08505	-2.74994	-1.95452	-1.58539	-0.69884	-1.01458	-1.76177	-1.11606	-2.06538	-0.514068	2.33083	0.939658	1.3295	0.95269	-0.2928	-0.513473	-0.247571											1.02148	-1.56389
721	P32643	TMT1	Trans-aconitate 3-methyltransferase	TMT1_YEAST	P32643	-0.377171	-2.30128	0.390019	-1.17421		-0.918061	0.805619	-1.67971	-5.16287	-1.17133	-1.39577	-1.00827	-1.35974	-1.48027	-1.14251	-1.28045	-2.47621	-2.03383	-2.15726	-2.67764	-1.81955	-2.64301	-1.30956	-0.77945	-0.662205	-3.1469	-2.74173	-2.78171	-1.05065	-1.44717	-0.580324	-2.84649	-2.33624	-0.865659	1.47058	0.0480291	0.245698	-1.63789	-0.597383	1.04051	0.236441	0.380823	-2.33314	-2.18456
722	P32644	ECM32	Putative ATP-dependent RNA helicase ECM32	ECM32_YEAST	P32644									-1.49534		-3.44984			-0.680135	-1.08522	-3.50198	-1.61518	-2.32556	-2.38555	-1.2237	-2.10999	-1.68261	-3.48213	-2.53165	-0.637246	-2.38421	-1.06312	-1.39052	-0.72035	-0.355257	-0.10784	-0.299462
723	P32657	CHD1	Chromo domain-containing protein 1	CHD1_YEAST	P32657		0.538006					-2.00086	-1.85912	0.335963	-1.01302	-0.552951	0.0165884	-0.460039	0.445648	-1.07941	-0.659745	-2.75414	-0.806398	-3.45331	-2.1404	-1.6053	1.70624	-1.92393	-1.28937	0.549974	0.15302	0.547627	0.48459	0.120241	0.355703	0.234367	0.444915											0.433803	-0.303354
724	P32660	DNF1	Phospholipid-transporting ATPase DNF1	ATC5_YEAST	P32660														-5.25569		-2.42695	-1.54259	-2.61747	-1.7892	-0.827599	-2.49792	-1.39381	-1.26534	-1.59324	-1.63865	-0.307544	-1.83678	-4.1412	-2.84611	-0.251438	-2.36763	-1.90545
725	P32769	HBS1	Elongation factor 1 alpha-like protein	HBS1_YEAST	P32769		-4.21399	-4.30386			-2.85345	-1.46897		-5.00925	-2.54744	-3.40879	-5.48865		-3.34922	-2.83974	-3.6988	-3.1236	-1.01617	-1.40897	-2.24316	-0.911742	-2.26214	-2.16937	-2.25635	-3.79717	-3.19486	-2.28718	-4.10292	-3.67625	-4.17239	-0.905907	-0.344408											-3.34553	-4.11353
726	P32771	SFA1	S-(hydroxymethyl)glutathione dehydrogenase	FADH_YEAST	P32771	-1.10866	1.87213	1.10975	1.7571	0.723752	1.79738	2.62977	1.20935	0.944617	1.63811	1.66791	1.60574	0.170269	1.66765	1.72961	0.900234	0.0387345	-1.07092	-2.16599	-1.08873	0.629664	0.275234	-0.206491	-1.05202	1.70569	1.44267	2.29028	2.24978	1.23176	1.6273	1.48852	1.86796	-1.07172	0.907579	1.9793	0.0535854	0.251357	-0.0884023	1.59006	1.67847	0.0222165	0.09622	1.92211	1.46409
727	P32775	GLC3	1,4-alpha-glucan-branching enzyme	GLGB_YEAST	P32775		-1.14611	-0.378229	0.40223	1.12981	-0.286423	1.36085	-1.52275	0.442544	0.255504	-0.369497	-0.959179	-0.758853	0.0920601	0.514445	0.696378	-1.64391	2.02836	-3.2787	-1.32064	-1.55208	-0.519866	-0.77918	-1.03279	-0.414464	-0.092135	0.816082	0.295597	0.377332	0.170263	0.163629	0.130557	-1.05372	-0.374037	0.679686	0.640646	0.802526	-0.970977	0.170375	1.14135	0.15748	0.295691	0.15127	-0.157657
728	P32783	ABD1	mRNA cap guanine-N7 methyltransferase	MCES_YEAST	P32783						-1.42886					-4.73906	-3.34326		-2.76034	-1.29822	-0.321808	-2.57508	-2.76769	-1.84972	0.0428516	-1.81437	-2.08292	-1.51856	-2.05314	-4.07342	-4.74328	-1.67473	-4.54014	-1.1256	-0.456683	-1.21326	-0.660628
729	P32787	MGM101	Mitochondrial genome maintenance protein MGM101	MG101_YEAST	P32787		-0.690366	0.00673881	-1.35336	-2.73681	-0.853703	-1.16167		-1.31896	-0.606934	-2.5187	-3.3272		-1.52948	-1.01828	-1.11799	-1.62723	-3.03452	-1.34199	-1.23318	-3.09485	-1.94593	-1.85097	-1.93448	-0.821989	-1.33415	-0.487289	-1.33322	-0.775627	-0.676203	-0.978737	-1.62954	-1.80923	-0.678996	1.13023	0.114776	0.340925	-2.20656	-1.58406	0.622497	0.347932	0.492013	-0.994162	-1.94295
730	P32790	SLA1	Actin cytoskeleton-regulatory complex protein SLA1	SLA1_YEAST	P32790				-1.25657	1.22526		2.20254	0.732582	-0.597613	-0.606041	-0.220677	-0.986438		-1.29692	-0.377196	-0.293091	-2.48459	-2.36201	-0.969226	-2.68232	-2.01889	-1.43558	-1.65221	-1.42226	-1.25589	-0.105644	0.198637	0.751198	-0.297108	-1.46283	-0.0321771	-1.84084						-1.63224	1.38679	3.01903	0.000626012	0.0282951	-0.102924	-0.602692
731	P32792	YSC83	UPF0744 protein YSC83	YHH7_YEAST	P32792										-0.186508			1.74469	0.775474	-1.88781		-2.36715	-0.302496	-0.776513	-1.59422	-1.83595	-1.10306	-0.598406	-2.76537	-3.37542	-2.43083	-0.848358	-0.352517	0.0960713	0.8476	0.254263	-1.98858
732	P32793	YSC84	Protein YSC84	YSC84_YEAST	P32793		-2.1982	-3.4192	-3.38055	-6.57057	-2.7145	-2.06732	-2.27169	-3.74193	-7.98417	-0.329216	-2.15463		-1.79518	0.308469	2.00378	-1.37095	-1.34269	-1.22026	-1.37707	-1.00464	-3.45954	-1.29366	-1.83646	0.83009	-3.21462	0.712676	-2.0271	-0.814251	0.235579	-1.76399	-2.0937	-1.32774	-2.99931	-1.67157	0.0043042	0.0986892	-1.89857	-3.40602	-1.50745	0.254469	0.397004	-0.924739	-3.55248
733	P32794	AFG2	ATPase family gene 2 protein	AFG2_YEAST	P32794							-2.38313		-2.65366	-3.63762	-2.22803	-3.41197	-3.24497	-3.24243	-2.50011	-2.15903	-1.52173	-1.85086	-1.34856	-1.45627	-1.91	-3.00778	-3.11122	-1.61303	-2.45662	-5.08451	-4.3122	-1.61045	-2.15437	-4.16587	-1.50139	-1.51934											-3.36595	-2.98282
734	P32795	YME1	Mitochondrial inner membrane i-AAA protease supercomplex subunit YME1	YME1_YEAST	P32795							-0.763922		-0.79706	-1.37622	-1.00743	-0.766768	-1.64328	-1.07483	-0.324107	-0.134815	-2.47871	-2.52872	-2.72967	-2.65885	-1.93282	-2.69732	-1.60629	-1.15258	-2.53946	-1.18324	-3.26322	-0.612506	-0.77207	-0.540428	-2.06941	-3.27871											-1.89961	-0.986869
735	P32799	COX13	Cytochrome c oxidase subunit 6A, mitochondrial	COX13_YEAST	P32799		-5.37007		-4.26631					0.363897	-0.192884	0.730892	1.26755	-0.451226	0.135366	0.942247	1.67803	-0.965069	-3.15572	-1.45621	-1.3697	-0.728422	-2.15872	-1.26447	-1.88281	-2.97105	-4.43589	-1.65572	-2.06394	-4.57936	-0.399218	-2.28456	-0.693652											-2.78165	0.542365
736	P32800	PEX2	Peroxisomal biogenesis factor 2	PEX2_YEAST	P32800																	-1.94578	-1.24528	-1.3585	-1.9611	-1.97371	-1.1639	-1.86175	-1.66706	-3.87776	-1.57379	-1.70914	-2.72235	0.384299	-0.629977	-0.759864	-3.02658
737	P32802	EMP70	Transmembrane 9 superfamily member 1	TMN1_YEAST	P32802		-3.85217		-1.81136	0.0795553		-0.358363		-0.436833	0.610383	-0.757636	-0.0495762		-2.77511	0.163155	-1.87451	-2.09921	-1.21641	-1.64262	-1.47447	0.328893	-1.23815	-2.62926	-0.258396	-0.687818	-0.592178	1.08285	0.0937186	-0.341344	-0.415449	-0.332064	0.00224941											-0.0258571	-0.158416
738	P32803	EMP24	Endosomal protein P24B	EMP24_YEAST	P32803		-1.25707							-0.194209	-0.114363	-1.07599	-1.64489	-2.56456	0.398914	0.215829	0.781953	0.734985	-0.460538	-1.3501	-2.73977	-1.20816	-2.7677	-2.80782	-1.91009	-1.12599	-2.93924	-0.328155	-1.36453	-0.557643	0.260445	-0.0222383	-3.95104											-1.43948	-0.757364
739	P32804	ZRT1	Zinc-regulated transporter 1	ZRT1_YEAST	P32804												-4.36583				-2.81624	-0.663156	-1.5874	-2.09337	-1.57011	-2.23348	-2.32806	-1.2523	-0.803659	-1.34226	-1.85801	-0.996134	-4.62709	-2.00201	-1.19044	-3.16261	-1.42172
740	P32805	FZF1	Zinc finger protein FZF1	FZF1_YEAST	P32805				-0.695677			-5.07032		-0.658196	-6.63467	-6.73785		0.0263496	-7.43479	-8.00474	-10.8413	-1.41505	-1.74699	-2.12934	-1.29309	-2.51256	-2.15091	-1.98763	-0.726101	-0.817892	-0.41545	-4.27635	-2.86507	-3.44557	-6.41585	-1.81391	-0.888272											-2.09369	-4.6769
741	P32806	GYP6	GTPase-activating protein GYP6	GYP6_YEAST	P32806		-3.0555		-4.83859		-3.17404	-2.39144			-2.06567	-3.35441	-2.90544	-4.39855	-2.31371	-2.09765	-2.60538	-1.98195	-1.23007	-1.7416	-1.30023	-1.8644	-1.36873	-1.71722	-1.952	-2.28125	-2.09161	-1.7122	-3.14589	-3.36145	-2.94278	-3.22688	-1.3179											-2.30774	-2.77517
742	P32832	NPL6	Chromatin structure-remodeling complex subunit RSC7	RSC7_YEAST	P32832									1.25455		-3.42289	-2.01703		0.484731	-0.999243	0.372474	-1.96888	-1.34348	-1.58166	-0.748727	-1.26792	-2.10953	-3.19879	0.421821	-2.26189	-1.1957	-3.33892	-2.78044	-1.86846	-1.13937	-1.96416	-3.55482											-2.39424	-1.39512
743	P32835	GSP1	GTP-binding nuclear protein GSP1/CNR1	GSP1_YEAST	P32835	0.500497	1.8831	2.10781	2.96974	0.96723	1.42607	2.59271	1.47323	4.17538	4.23556	3.91934	4.15318	2.92459	4.40261	4.36517	4.13102	0.668752	2.49933	0.899304	1.07216	0.710721	0.193665	-0.543912	0.984822	4.57815	4.56025	4.84525	5.21138	4.59913	4.63818	4.53092	4.66577	1.28489	1.86529	0.5804	0.411445	0.625286	0.336324	1.61481	1.27849	0.0378871	0.12296	4.79876	4.12087
744	P32836	GSP2	GTP-binding nuclear protein GSP2/CNR2	GSP2_YEAST	P32836			-9.71378		-9.86889			-9.38974	-0.527519	-0.842091	-0.479438	0.650725	-1.93514	-0.159074	1.54231	2.19327	-0.737326	-3.44536	-2.70777	-1.33624	-2.43256	-1.56082	-1.33467	-1.97319	0.639048	1.86247	2.16074	2.55084	1.18245	0.813445	0.478905	0.273471											1.80328	-0.299581
745	P32843	YME2	Mitochondrial escape protein 2	YME2_YEAST	P32843		-0.297238	-1.68769	-0.796875	-3.76796	-1.48897	-0.352286	-3.01351	-1.58074	-1.65331	-0.580789	-0.274178		-0.440333	-1.25926	-1.87695	-1.91226	-1.8683	-1.58156	-1.06082	-0.786381	-0.771646	-1.82624	-1.50806	-2.14514	-2.25269	1.47208	-0.362959	-1.40348	-2.4711	-0.692689	-1.71537	-1.60574	-0.927269	0.678468	0.160248	0.409064	-1.22308	-2.15568	-0.932598	0.293346	0.436681	-0.822179	-1.02225
746	P32854	PEP12	Syntaxin PEP12	PEP12_YEAST	P32854						0.26709	0.0285186			-3.96285	-2.47251	-4.6208		-1.25636	-0.493128	0.269699	-2.24516	-1.91407	-1.7708	-1.87403	-2.70524	-0.750645	-1.91195	-2.10845	-2.03283	-1.45911	-4.12172	-3.39401	-4.25005	-3.16359	-5.00196	-1.19022											-2.75192	-3.68538
747	P32855	SEC8	Exocyst complex component SEC8	SEC8_YEAST	P32855										-0.763076	-0.119279	-0.601678		0.155177	-0.546691	-0.619416	-0.708614	-1.24691	-3.42808	-2.10056	-2.58564	-1.21309	-1.64829	-2.68495	-0.672526	-3.37835	1.49473	1.83506	0.24902	-0.259285	0.532639	1.42883											-0.180272	-0.494678
748	P32857	PTM1	Membrane protein PTM1	PTM1_YEAST	P32857												-4.29363			-1.31782	0.0899134	-3.28094	-1.06574	-1.39989	-2.39992	-2.48416	-2.58356	-1.30983	-1.82354	-2.89919	-2.52495	-1.56457	-2.41496	-1.52957	-1.58817	-4.05252	-1.47935
749	P32861	UGP1	UTP--glucose-1-phosphate uridylyltransferase	UGPA1_YEAST	P32861	0.468745	2.22395	1.73961	3.14468	2.62246	2.29392	2.62779	2.0321	4.55992	4.28346	3.8264	3.60219	3.77197	4.47851	4.70346	4.50091	1.21771	2.05556	1.80402	0.402628	2.41799	1.6902	1.57971	1.06129	4.14644	3.8038	4.32424	4.37084	4.38134	4.43139	4.12154	3.28533	1.36998	1.89425	0.524268	0.462044	0.663926	1.6873	2.39407	0.706771	0.0655399	0.170431	4.16133	4.06799
750	P32864	MRS6	Rab proteins geranylgeranyltransferase component A	RAEP_YEAST	P32864					-5.39886					-2.37502	-2.74276	-2.45897	-3.62771	-1.71019	-1.75082	-2.25452	-2.82867	-3.07412	-2.5036	-0.78206	-1.6061	-1.51581	-1.56672	-1.26726	-2.36194	-1.31179	-4.2882	-2.10533	-1.34369	-1.54829	-1.46126	-2.07769											-2.51681	-2.52558
751	P32867	SSO1	Protein SSO1	SSO1_YEAST	P32867		2.44149	1.77246	2.77246	1.52139	2.5737	2.03827			0.916212	2.37413	2.59482	1.58869	2.05134	1.48275	1.53451	0.640296	-1.11608	3.3746	2.33004	0.282717	0.833905	-0.942458	0.167916	1.22197	2.06593	1.93971	2.15433	1.66296	1.8444	2.74083	1.60178	1.30722	2.3288	1.02159	0.430179	0.638554	0.0855199	2.04445	1.95893	0.0119712	0.0726364	1.84548	1.96172
752	P32874	HFA1	Acetyl-CoA carboxylase, mitochondrial	HFA1_YEAST	P32874		-2.36727		0.100574	-0.5493	-0.0285115	-1.05625		-1.87869	-1.1231	-0.850472	-0.672844	0.0384183	-1.48326	-1.07891	0.139748	0.814601	-0.277854	-0.540952	-3.13284	-0.416633	-0.617593	-1.52649	-2.37827	0.0420477	0.301096	-0.267239	-0.383259	-0.62273	0.566514	-0.333358	-0.468459						-1.23475	-0.544686	0.69006	0.29397	0.437087	-0.0768387	-1.13128
753	P32891	DLD1	D-lactate dehydrogenase [cytochrome] 1, mitochondrial	DLD1_YEAST	P32891	-1.52788	0.795729	0.570276	0.697986	-0.270793	0.222644	0.235013	-0.930189	-0.0349367	0.265093	0.757669	0.745306	-0.00245622	0.769769	1.69764	2.0797	-0.0657461	-0.976147	-1.50686	-0.764176	-1.09318	0.217865	-0.0152769	-2.13321	-0.47056	-1.30245	-0.449225	-0.671464	-1.25945	-0.745066	-0.627133	-0.948111	-0.828231	0.134027	0.962258	0.178035	0.422667	-0.755952	-0.185831	0.570121	0.383425	0.526847	-0.723425	0.433283
754	P32892	DRS1	ATP-dependent RNA helicase DRS1	DRS1_YEAST	P32892	-1.49574	-0.62978	0.107398	-0.902212	0.995547	-0.311783	-0.575987	-1.69751	2.26623	0.525804	0.695576	1.41655	2.52868	0.984604	-0.0670478	0.910754	0.478011	-0.0734784	0.196521	-0.461613	-0.841996	0.255393	0.230424	0.814838	1.25744	1.02152	1.95977	1.0177	1.37138	1.92234	1.87772	1.46508	0.0348602	-0.730083	-0.764943	0.0962589	0.318957	0.114665	-0.397433	-0.512098	0.462384	0.592519	1.31411	1.22604
755	P32895	PRS1	Ribose-phosphate pyrophosphokinase 1	KPR1_YEAST	P32895		1.70401		-2.75263		2.62602	3.02641		-1.61963	-1.13	-1.10416	-0.873845	-2.04933	-0.211129	0.175213	0.168282	-1.91105	-1.63008	-3.27874	-2.31226	-2.21064	-2.26239	-2.46827	-2.03162	1.24988	0.9012	0.0991803	0.929394	0.242439	0.84057	0.188457	0.688523											0.794914	-1.18191
756	P32896	PDC2	Protein PDC2	PDC2_YEAST	P32896		-1.37247				-1.60851								-2.012		-4.17474	-1.80573	-1.4838	-1.57549	-2.01129	-1.48947	-2.51893	-1.09079	-1.35492	-1.65709	-2.82485	-0.258083	-1.15148	-1.33679	-2.59709	-1.3212	-2.74851
757	P32897	TIM23	Mitochondrial import inner membrane translocase subunit TIM23	TIM23_YEAST	P32897		0.0603806	-0.351278	0.0178899	-0.943636	-0.625333	-0.61994	-2.08799			-5.52401	-3.33221	-3.75229	-4.33263	-3.53457	-2.77337	-4.1756	-1.85066	-2.0003	-2.29379	-1.75837	-1.27959	-2.77788	-2.11875	-3.08808	-1.49703	-2.28647	-2.88861	-3.17432	-4.1686	-7.6011	-4.3384	-2.58009	-0.0910026	2.48908	0.012104	0.153876	-1.98365	-1.06923	0.914423	0.0995287	0.220524
758	P32898	CYM1	Mitochondrial presequence protease	CYM1_YEAST	P32898		-1.32044		-2.5064	-2.08768	-2.69133	-3.31933		-0.71147	-1.02553	-1.63559	-3.52505	-2.4095	-0.516639	-2.40688	-1.23713	-1.52627	-1.47132	-1.26605	-2.1718	-2.23879	-3.00338	-2.23679	-1.94997	-0.476294	-2.99264	-1.70718	-0.293171	-2.47659	-1.96066	-1.21503	-2.2106						-2.35723	-2.69944	-0.342211	0.43119	0.56538	-1.36732	-1.72441
759	P32899	IMP3	U3 small nucleolar ribonucleoprotein protein IMP3	IMP3_YEAST	P32899		-2.14715		-2.15965	-1.47434	-3.38549	-2.98584		-4.38402	-1.80715	-3.5962	-4.57265		-1.97439	-3.81839	-4.71273	-1.87935	-3.16941	-2.45844	-1.84355	-2.06896	-2.25002	-1.4408	-1.63543	-1.81616	-0.425117	-0.836755	-1.54877	-0.54531	-0.36449	-0.815146	-1.51277						-1.8488	-2.61522	-0.766421	0.211446	0.358075	-1.1567	-3.59
760	P32902	MRP4	37S ribosomal protein MRP4, mitochondrial	RT04_YEAST	P32902																	-1.22162	-1.9066	-2.79603	-1.04258	-2.19721	-1.34851	-2.22358	-2.27767	-1.70651	-0.464134	-3.0152	-2.1564	-1.90725	-2.44492	-4.12297	-0.297449
761	P32904	MRPL6	54S ribosomal protein L6, mitochondrial	RM06_YEAST	P32904		-0.455098		-1.34444	-1.24154	-0.871877	-0.0627579		0.258776	-2.12821	-0.314282	-0.832582	-1.2357	-0.482159	-0.915126	-2.09692	-2.7829	-2.41583	-2.80349	-1.98966	-2.18469	-1.97096	-1.47634	-1.45718	1.83211	1.8949	-0.0283929	2.37209	2.06867	0.650135	0.991256	-1.49622						-1.77229	-0.725393	1.0469	0.0341148	0.117164	1.51768	-0.754075
762	P32906	MNS1	Endoplasmic reticulum mannosyl-oligosaccharide 1,2-alpha-mannosidase	MNS1_YEAST	P32906		0.291381	0.462753	0.557227	0.817837	0.61284	0.587836	0.674038	2.36657	2.17329	1.98698	1.88702	2.12622	1.44637	0.746076	1.39637	-0.542629	-0.332811	-0.838605	0.702075	-0.0345834	-0.463729	-0.568712	-0.780226	1.33196	1.7867	1.38968	1.26553	2.24325	1.31794	1.49542	2.02936	-0.252992	0.43712	0.690113	0.146275	0.391163	-0.461813	0.673138	1.13495	0.000467524	0.0282951	1.44347	2.10347
764	P32908	SMC1	Structural maintenance of chromosomes protein 1	SMC1_YEAST	P32908				-2.73789	-0.13507	-0.398867	-1.85027				-2.21628	-3.47925		-1.61749		1.58621	-1.56583	-0.721582	-1.91568	-1.72602	-2.90381	-1.19093	-1.00201	-0.934107	-1.57659	-1.47306	-0.572132	-0.97279	-3.42105	-1.67749	-2.52779	-1.73369						-1.50771	-0.794734	0.712979	0.36236	0.506083
765	P32911	SUI1	Eukaryotic translation initiation factor eIF-1	SUI1_YEAST	P32911									-1.78104	-1.88581	-1.35358	-1.20377	-2.96244	-1.86649	-1.28237	-0.928403	-1.12081	-1.77786	-1.76032	-1.88781	-2.22039	-1.89966	-2.47032	-1.20076	-0.818333	-1.99603	-0.88932	-0.415156	-2.92579	-3.01301	-3.41082	-3.18307											-1.02971	-1.55605
766	P32913	VPS17	Vacuolar protein sorting-associated protein 17	VPS17_YEAST	P32913		-0.455982	-1.35865	-1.15673	-1.97703	-0.0208743	1.11791	-0.732933	-3.22912	0.34669	1.42054	0.828273	-2.37855	0.337739	0.492641	0.686962	-1.76171	-3.01601	-1.1769	-2.52897	-1.38239	-2.29478	-1.4045	-2.32663	-2.36369	-1.2515	-0.753577	-0.606141	-1.12776	-1.37968	-2.15057	-1.08023	-2.1209	-0.990454	1.13044	0.0874881	0.306926	-1.85208	-0.403233	1.44884	0.084072	0.202104	-1.24372	-0.158404
767	P32915	SEC61	Protein transport protein SEC61	SC61A_YEAST	P32915		-2.00442	-2.44756	-1.32247			-0.68027		0.148865	-0.423593	-0.923855	0.975734	-0.408884	0.317801	0.630809	1.58948	-3.23862	-0.480053	-0.526307	-1.66827	-1.90405	-3.02198	-1.0574	-2.69946	0.704983	1.19868	2.27623	1.86864	1.96994	1.98884	1.29589	0.416518	-1.47831	-1.92482	-0.446505	0.606939	0.787483						1.51214	-0.0557121
768	P32916	SRP101	Signal recognition particle receptor subunit alpha homolog	SRPR_YEAST	P32916		-4.26068		-2.98508	-1.46191	-3.39719	-2.27319		-2.26848	-0.571673	-1.06296	-0.523749	-0.0941275	-0.996194	-0.328287	-1.45335	-1.6684	-2.75215	-4.02887	-1.23528	-1.18625	-5.02338	-3.2287	-1.8022	-0.938524	-1.06217	-0.456918	-0.336236	-1.74824	-1.15909	-1.11547	-1.1204						-2.81013	-2.37743	0.432703	0.713418	0.809843	-0.698462	-1.10671
769	P32939	YPT7	GTP-binding protein YPT7	YPT7_YEAST	P32939		0.202481	0.287971	1.94876	0.205884	0.320468	-0.167649	-2.80199	0.966362	1.5232	2.10665	1.97433	1.17531	2.04502	2.83644	3.10039	-0.195882	1.09555	0.759517	-1.10965	-1.427	1.25504	-1.2817	-1.85412	1.59888	1.71212	1.72042	2.07628	1.83417	2.40145	1.93544	1.37015	0.137384	0.813072	0.675688	0.412873	0.626068	-0.826948	-0.610821	0.216126	0.839232	0.897733	1.77692	1.64263
770	P33201	MRT4	Ribosome assembly factor MRT4	MRT4_YEAST	P33201		-0.694996		-0.752625	0.499979	-0.199304	-0.523903		-0.291305	-0.0344509	0.0413369	0.220632	-0.997465	-0.37111	-0.332067	-0.270058	-2.73454	0.318933	-1.74545	-1.07641	-2.05242	-1.81286	-1.28937	-1.38363	0.0571857	1.2044	0.291182	0.431611	1.17782	1.25095	1.57994	0.757872						-1.63457	-0.0744097	1.56016	0.00523778	0.0502192	0.496096	-0.0159468
771	P33202	UFD4	Ubiquitin fusion degradation protein 4	UFD4_YEAST	P33202		-0.345117	-1.39616	-0.456865		0.0117579	0.824105	-0.312805	-3.75359	-0.946798	-0.437554	-1.09025	-2.34858	-1.50509	-1.08884	-1.37872	-0.213595	-1.77993	-2.62519	-2.29193	-2.75513	-1.22378	-2.23477	-2.14685	-1.49634	-0.322937	-0.49978	-2.54525	-1.60367	0.0439509	0.590794	-2.11598	-1.72766	-0.732713	0.994949	0.209112	0.45126	-2.09013	0.174353	2.26448	0.00485755	0.0502192	-1.21608	-1.55705
772	P33204	ARC19	Actin-related protein 2/3 complex subunit 4	ARPC4_YEAST	P33204		-0.230562							1.23556	-0.260786	0.0416993	0.298507	0.203764	1.24665	2.72304	2.11101	-2.41347	-2.12272	-0.0031997	-1.20878	-2.87666	-1.62445	-1.962	-0.660896	1.4939	0.756877	1.62409	0.408697	1.76991	2.70423	1.76033	-0.50464											1.07089	0.328746
773	P33296	UBC6	Ubiquitin-conjugating enzyme E2 6	UBC6_YEAST	P33296		-4.07237		-2.1096					-1.40989	-0.404745	-1.08293	-2.1553	-1.25105	-0.669701	-1.64505	-2.16854	-2.77144	-2.50629	-1.70794	-0.921726	-2.47669	-2.81065	-2.02133	-2.12639	-2.5089	-2.37074	-2.24648	-1.65827	-1.64948	-0.627395	-0.981559	-2.08922											-2.1961	-1.26322
774	P33297	RPT5	26S protease regulatory subunit 6A	PRS6A_YEAST	P33297		-0.822549	0.325957	-0.851993	-0.263716	-2.42586	-1.33713	-3.60243	-0.21734	0.238409	-0.472291	0.531313	-0.603259	0.0935477	-0.0947646	0.667649	-2.37979	-0.275692	-1.35526	-2.73861	-1.91381	-1.88517	-1.72107	-1.54182	-0.0292485	0.148898	-0.261087	-0.24147	0.028182	-0.331659	0.747219	-0.420953	-1.68734	-0.449528	1.23781	0.151533	0.396543	-1.76547	-1.90728	-0.141816	0.850786	0.907062	-0.095727	0.0200226
775	P33298	RPT3	26S protease regulatory subunit 6B homolog	PRS6B_YEAST	P33298	-2.1049	0.227947	-2.09856	0.472394	-1.15663	0.613612	0.704834	1.83259	0.887675	1.33784	0.849792	1.28817	1.3414	0.876809	0.971738	1.58507	-0.666083	-2.14891	0.234692	0.136582	-0.228236	1.44879	1.70571	-0.908274	1.52046	1.6457	1.32144	1.08209	1.79615	1.98777	1.76366	0.740939	-0.610929	-0.875778	-0.26485	0.778063	0.882981	0.504497	0.498601	-0.0058954	0.994913	0.99732	1.39242	1.09087
776	P33299	RPT1	26S protease regulatory subunit 7 homolog	PRS7_YEAST	P33299	0.2026	-0.00616229	0.376086	1.04153	0.835712	0.048736	1.42376	0.882883	0.689204	0.98868	1.2281	1.92894	1.61048	1.29657	2.18686	2.45914	0.866863	0.169916	0.0031997	-0.711636	-0.371558	-0.89076	0.824613	0.271385	1.50555	1.85565	1.56431	1.53969	1.47434	1.56708	1.31828	1.789	0.0820857	0.403515	0.321429	0.447281	0.652258	-0.0415802	0.797772	0.839352	0.123727	0.253366	1.6163	1.20873
777	P33300	SUR1	Mannosyl phosphorylinositol ceramide synthase SUR1	SUR1_YEAST	P33300																	-2.12122	-2.28589	-1.44526	-2.57096	-2.39232	-3.02697	-1.76165	-1.36201	-0.211918	-0.922049	-3.38034	-0.363734	-2.51837	-4.05131	-1.89456	-0.969802
778	P33302	PDR5	Pleiotropic ABC efflux transporter of multiple drugs	PDR5_YEAST	P33302		1.03117	0.131277	0.895	-1.4282	0.361026	1.21249	-0.934619	0.791112	0.716142	0.004857	0.306715	0.0631875	0.916253	0.582248	0.26091	-1.86256	-1.79144	-2.41016	-1.84565	-0.757968	-1.21351	-1.55076	-0.643751	1.08913	1.56571	2.53004	2.44639	1.90159	1.90589	1.63091	0.670943	-1.97745	0.685817	2.66327	0.000258566	0.0255383	-1.0415	-0.197325	0.844171	0.234013	0.378748	1.90782	0.454707
779	P33307	CSE1	Importin alpha re-exporter	CSE1_YEAST	P33307		-1.0559	-0.820429	0.189814	-0.132288	-0.0656238	-0.119256		-0.994438	-0.372981	0.040022	-0.0280601	0.420498	-0.356131	-1.07669	-0.975466	-1.12443	-2.33491	-2.55663	-2.06456	-1.70441	0.103091	-2.39357	-0.907671	0.24728	-0.291337	-0.418788	0.354061	1.31228	1.1737	0.861457	0.614071	-2.02013	-0.562171	1.45796	0.0311981	0.208637	-1.22564	-0.105723	1.11992	0.138354	0.272974	-0.0271959	-0.338864
780	P33309	DOM34	Protein DOM34	DOM34_YEAST	P33309		-3.32007		-4.64106		-3.93656	-2.85388			-1.73538	-3.54617	-4.89469		-1.90107	-8.47216	-8.74562	-2.21693	-3.53845	-2.33388	-2.23336	-1.67244	-3.03585	-2.41561	-2.39679	-2.87746	-1.81208	-2.22464	-4.95255	-5.49326	-5.03436	-5.82173	-2.06945											-2.96668	-3.39208
781	P33310	MDL1	ATP-dependent permease MDL1, mitochondrial	MDL1_YEAST	P33310											0.209755	-0.166113			0.704782	0.532323	-3.72983	-2.50978	-1.25549	-1.20932	-1.04776	-2.69263	-1.2442	-0.844871	-0.0257704	-2.19204	-2.58733	-1.72745	-1.85476	0.185208	-4.53793	-3.04106
782	P33311	MDL2	ATP-dependent permease MDL2, mitochondrial	MDL2_YEAST	P33311	0.768041	-1.24708									-1.70848	-0.419339	2.8302		-0.00223891		-1.98176	-0.638582	3.45434	-1.5835	-2.53197	2.05362	-1.68883	-0.96424	-3.42424	0.34527	2.23125	0.344759	1.17656	0.818144	-1.0773	-0.81694
783	P33314	BUD2	Inhibitory regulator protein BUD2/CLA2	BUD2_YEAST	P33314																	-1.92744	-1.75615	-2.32678	-3.14779	-2.35025	-2.00679	-2.18177	-1.49001	-1.59167	-2.51995	-2.10814	-1.15177	-3.06202	-2.85717	-3.48232	-0.661931
784	P33315	TKL2	Transketolase 2	TKT2_YEAST	P33315	2.57146	2.0572	1.07486	1.9017	1.38651	0.660788	-0.208586	0.937959	1.78286	2.22634	2.02497	2.00001	0.645232	2.86479	3.20853	3.04247	1.31045	3.00883	0.998219	0.579228	-0.176569	0.21889	0.509766	-2.09918	1.25263	1.8897	2.20706	1.80543	1.68681	2.66089	2.49828	0.360225	1.47418	1.90131	0.427126	0.514549	0.704351	-0.386773	0.694167	1.08094	0.161519	0.300552	1.7887	2.00855
785	P33317	DUT1	Deoxyuridine 5'-triphosphate nucleotidohydrolase	DUT_YEAST	P33317				-1.53218				-0.406552	-0.655107	-0.477664	0.0313559	-0.907271	-3.46417	-1.12607	-1.23516	-1.1577	-2.03533	-0.615296	-0.460403	-0.706633	-0.653646	-1.16206	-1.62095	-1.7241	-0.594715	-2.10536	-1.07257	-0.350357	-1.4412	-2.08943	-1.09004	-0.860161											-1.03075	-0.502172
786	P33322	CBF5	H/ACA ribonucleoprotein complex subunit 4	CBF5_YEAST	P33322	-1.72186	-1.78811	-0.143526	-0.129626	-0.582782	-1.32851	-0.310532	-2.84563	-0.705564	-1.27661	-2.32085	-1.57206	-1.86408	-1.44572	-0.1058	-1.88911	-2.21032	1.0504	-1.41416	5.69631	1.77738	0.0199608	0.0745899	-0.216901	0.694627	-0.646918	0.829289	-0.0736919	-1.03084	-0.633407	-0.478955	-1.46703	0.780557	-0.945778	-1.72634	0.384309	0.601772	0.413758	-1.26686	-1.68062	0.0610854	0.163994	0.200826	-1.46877
787	P33324	YKL091C	CRAL-TRIO domain-containing protein YKL091C	YKJ1_YEAST	P33324		-1.05974	-2.15063	1.21823	-5.29025		-3.0316	-2.33449	0.785875	0.26795	-0.0371528	-0.242294	1.63065	0.715975	1.15261	1.07772	-0.506941	-0.588066	-1.06279	-1.87834	-2.07246	0.453407	-1.80147	-1.80962	-1.1236	-1.50502	-0.917661	-1.06075	0.573102	0.449411	-0.27647	-1.74622	-1.00903	-0.664046	0.344987	0.720162	0.855605	-1.30754	-3.55211	-2.24457	0.0795175	0.194185	-1.15176	0.193595
788	P33327	GDH2	NAD-specific glutamate dehydrogenase	DHE2_YEAST	P33327		-0.946417	-1.52054	-1.22664	-1.02986	-4.06281	-1.83065	-3.40378	-0.238463	0.56124	0.230089	-0.623371	-0.821139	0.541145	-0.109346	-0.324882	-2.81392	-0.480899	-0.879557	-1.82018	-3.14837	-4.98373	-0.962309	-1.37495	-1.18353	-1.03477	-0.347484	-0.839407	-0.636617	-0.870327	-1.00814	-0.965639	-1.49864	-1.2312	0.267441	0.689488	0.83981	-2.61734	-2.58177	0.0355669	0.976431	0.989971	-0.851298	-0.0176264
789	P33328	SNC2	Synaptobrevin homolog 2	SNC2_YEAST	P33328		-2.10206		-1.12411		0.793308	-0.734753			1.24718	1.91037	-0.0395901	-0.833402	1.02651	2.30511	1.8141	-1.40241	-0.203286	-2.50343	-0.187045	-2.70901	-1.4028	-1.27248	-1.5751	-0.596511	-0.770561	-0.342586	-3.30654	-0.135262	1.31336	0.69566	-1.89384											-1.25405	1.03932
790	P33330	SER1	Phosphoserine aminotransferase	SERC_YEAST	P33330	-0.960087	-1.64279	-0.884014	-0.57502	-1.56039	0.391314	-1.61055	-1.30197	1.62088	1.87766	2.06377	1.48548	0.847667	2.3118	2.31369	2.09546	-0.476504	0.224272	-0.716927	0.850164	-1.84581	-1.78896	-1.03008	-1.3397	1.0253	0.182674	1.16344	0.147358	1.54629	1.93403	2.0147	1.07731	-0.0297488	-1.01548	-0.985729	0.0573667	0.258452	-1.50114	-1.0204	0.48074	0.385127	0.526847	0.629694	1.76195
791	P33331	NTF2	Nuclear transport factor 2	NTF2_YEAST	P33331				-1.49865	-1.74811			-2.92768	2.18653	2.58848	2.51486	3.04787	2.79918	2.15552	1.57271	2.79576	-0.564881	-1.49345	-1.71342	-1.07673	-2.86028	-3.40007	-2.01833	-2.84936	2.73609	3.34471	2.39659	3.44287	2.7319	2.15402	2.35793	3.11664											2.98006	2.58444
792	P33332	SEC3	Exocyst complex component SEC3	SEC3_YEAST	P33332		-3.10791		-1.14746	-2.43006		-2.65218		-2.35972	-1.007	-0.64723	-2.75774		-1.57985	-1.52201	-2.9023	-2.53394	-2.88132	-1.03901	-1.28443	-2.02107	-1.60095	-1.84674	-2.07388	0.829754	0.491043	0.176884	-2.73664	0.18213	0.396781	0.163882	-1.26521											-0.30974	-1.69292
793	P33333	SLC1	Probable 1-acyl-sn-glycerol-3-phosphate acyltransferase	PLSC_YEAST	P33333		-0.749989	-1.63419	-1.68221	-1.5137	0.652431	-0.141124	-1.21443	-0.798644	0.000495093	0.226694	-0.506796	-2.3705	-0.314943	0.0531028	-0.723701	-2.22598	-1.5334	-3.93288	-2.34087	-1.62116	-1.39291	-0.762051	-2.63641	1.72368	0.868998	1.11811	1.166	1.73016	2.10751	1.62532	1.40157	-2.50828	-1.35546	1.15282	0.137059	0.383079	-1.60313	-0.554204	1.04893	0.148385	0.283321	1.2192	-0.269563
794	P33338	SLA2	Protein SLA2	SLA2_YEAST	P33338		-0.978413	-0.658877	0.117927	-0.811898	-1.51785	-2.45958	-0.872915	0.690602	0.324837	-0.29778	-0.754354	-0.305369	0.0827864	-0.0463378	-0.190145	-1.32758	-0.0700231	-2.57432	-0.731791	-1.6631	-1.74042	-2.09217	-2.29452	0.881405	-1.00018	-0.198975	-0.734151	0.19879	-0.120813	0.549209	0.311542	-1.17593	-0.506454	0.669474	0.37398	0.593078	-1.94755	-1.41556	0.531991	0.242844	0.386498	-0.262975	-0.00917354
795	P33399	LHP1	La protein homolog	LHP1_YEAST	P33399	-2.56435	-0.179888	-0.52958	1.14905	0.522141	0.115914	0.235612	-0.190776		-2.10713	-2.02933	1.29498	-1.90994		-2.91898	-0.924277	-2.03037	-3.37274	-2.82165	-1.7609	-3.38416	1.09528	-1.70475	-2.06182	-1.4642	-0.587557	-0.474259	-1.13988	-3.20303	-0.276679	0.0468761	-2.45748	-2.49641	-0.531192	1.96522	0.0605659	0.266324	-1.51386	0.170723	1.68458	0.12761	0.260458	-0.916475	-0.947159
796	P33400	RIM101	pH-response transcription factor pacC/RIM101	PACC_YEAST	P33400																	-1.86746	-3.5335	-1.99753	-2.67412	-1.3887	-1.89964	-2.40129	-1.37019	-1.35708	-0.431109	-3.35655	-1.30194	-1.58573	-3.94378	-3.37317	-1.06436
797	P33401	PGM1	Phosphoglucomutase 1	PGM1_YEAST	P33401	-1.15905	0.167926	1.6086	0.221138	-0.246472	-1.15152	-1.10399		0.342049	0.997607	0.627272	1.21723	0.495559	1.24217	0.925382	1.38223	-0.619208	-0.94997	-2.53677	-0.233915	-1.53731	-2.14686	-2.1701	-1.30376	0.519959	0.312151	1.0508	0.677584	1.02176	1.39071	1.21588	0.106875	-1.08497	0.209653	1.29462	0.138624	0.383079	-1.78951	-0.833993	0.955516	0.0439123	0.133455	0.640124	0.79604
798	P33412	ECT1	Ethanolamine-phosphate cytidylyltransferase	ECT1_YEAST	P33412		-2.0382	-2.55978	-1.72419			-0.197657				-1.52595			-0.774546			-2.32339	-2.44925	-1.65258	-1.04776	-2.41677	-1.03124	-1.49595	-2.36232	-0.963731	-2.27466	-0.928337	-1.68954	-1.54249	-1.54422	-2.47315	-2.74604	-1.86824	-2.10739	-0.239145	0.606007	0.787483
799	P33416	HSP78	Heat shock protein 78, mitochondrial	HSP78_YEAST	P33416	1.35522	1.2207	1.02122	2.00351	2.08363	1.71879	1.62063	1.82273	1.38684	1.7346	2.11144	2.53906	1.12972	1.86025	1.87725	2.09242	0.809478	1.17649	1.42363	0.149048	1.03558	0.32941	0.412052	0.617864	1.15934	1.82696	1.90605	2.06124	1.93558	2.04767	2.28763	2.15946	0.889664	1.40016	0.5105	0.194198	0.436851	0.598727	1.81144	1.21272	0.000631573	0.0282951	1.7384	1.94298
800	P33421	SDH3	Succinate dehydrogenase [ubiquinone] cytochrome b subunit, mitochondrial	SDH3_YEAST	P33421									-2.23566		-2.23636			-0.227374	-1.44589	-0.708151	-2.99326	-2.50852	-1.67987	-0.106187	-2.3387	-2.10403	-2.2528	-1.92965	0.83533	-0.234579	-9.87239	-8.92349	0.999112	1.32428	0.651385	0.69391
801	P33442	RPS1A	40S ribosomal protein S1-A	RS3A1_YEAST	P33442	-1.50322	1.08813	0.814681	1.44856	0.897466	-0.1849	0.741593	-0.0324742	2.60996	2.29099	2.00759	2.38349	1.09523	2.86135	2.97476	2.97384	-0.94779	1.67088	-0.302014	-0.245467	-0.143339	-0.0968845	-0.0422339	-1.01484	3.85931	3.87583	4.68418	3.90616	3.9087	4.73507	3.94323	3.21999	0.0439016	0.462037	0.418136	0.649623	0.810609	-0.324325	0.355421	0.679747	0.105287	0.226275	4.08137	2.32301
802	P33734	HIS7	Imidazole glycerol phosphate synthase hisHF	HIS5_YEAST	P33734	-0.475708	0.336725	-0.0725117	0	0.899618	1.05199	1.28629	-3.52668	0.580013	0.621319	0.750394	1.03629	0.0891659	1.00278	1.18278	0.904603	-1.54549	-0.949269	-0.172453	-2.67572	-0.78577	-0.642933	0.614689	1.973	0.0727732	0.290704	-0.0699645	0.418763	0.703808	0.344035	0.529747	0.747957	-1.33573	-0.0528736	1.28286	0.0596229	0.265663	0.289746	-0.0721964	-0.361942	0.793339	0.868063	0.178069	0.747004
803	P33754	SEC66	Translocation protein SEC66	SEC66_YEAST	P33754		0.4971	0.171017		0.156938	1.17392	0.738444		-1.76237	-2.02041	-0.220146	0.384747	-0.895684	0.103434	0.1837	-1.16729	-0.633837	0.464565	0.654267	-3.12027	-0.723671	-1.98811	-2.05575	-1.59665	-1.31716	0.0875269	-1.35096	-1.0524	0.207633	0.332461	0.380064	-1.47811						-1.59104	0.689767	2.28081	0.00345631	0.0457042	-0.908247	-0.904547
804	P33755	NPL4	Nuclear protein localization protein 4	NPL4_YEAST	P33755		-1.13292	-1.80685	-2.76058		-0.39146	0.413536		-1.75555	-1.20381	-0.817032	-1.40905	-2.26157	-0.670069	-1.5952	-1.52876	-1.07281	-2.33054	-1.73691	-2.5854	-3.31299	-1.55108	-4.50696	-1.42909	-4.32381	-2.20276	-2.14471	-5.98826	-1.73497	-1.73197	-1.05557	-2.19966	-1.93141	-1.90012	0.0312938	0.957692	0.974387						-3.66488	-1.29636
805	P33767	WBP1	Dolichyl-diphosphooligosaccharide--protein glycosyltransferase subunit WBP1	OSTB_YEAST	P33767	0.00765223	0.724358	0.307244	0.891281	-0.00189644	0.640894	1.23895	0.649247	1.99361	2.32479	1.75919	1.38103	0.648816	1.13614	0.984289	1.48863	-0.782521	-0.0492132	-0.348937	0.306791	0.514263	0.0388174	0.593419	-1.47108	2.59276	1.0111	1.89471	2.37786	1.2806	2.44919	2.70178	1.69546	-0.21847	0.482634	0.701104	0.0616599	0.267174	-0.0811457	0.631799	0.712945	0.236481	0.380823	1.96911	1.86465
806	P33775	PMT1	Dolichyl-phosphate-mannose--protein mannosyltransferase 1	PMT1_YEAST	P33775		-0.118276	-0.539668	0.176024	-1.95191	0.450427	-0.0825121	-2.21463	-0.935557	-1.65368	-0.768876	-0.504893	-3.50173	-2.11093	-1.08871	-2.00018	2.98583	-2.31698	-0.972099	-2.30049	-0.520102	-1.9285	-1.52394	-1.08062	0.418318	-1.52632	0.100272	0.0868835	-1.30379	-0.0032075	-1.32783	-0.246523	-0.650935	-0.16064	0.490296	0.755788	0.877595	-1.26329	-0.949658	0.313635	0.682881	0.788135	-0.230211	-0.965751
807	P33892	GCN1	eIF-2-alpha kinase activator GCN1	GCN1_YEAST	P33892	0.248719	-0.337181	-0.0783262	0.579793	-0.0717838	0.196952	-0.0185322	-0.74263	-0.184356	0.5585	0.985756	1.23769	0.847411	1.10836	0.853155	1.01952	-0.436122	-0.795412	-0.891489	-0.387929	-0.237352	0.955838	-1.48998	-0.244194	1.20672	1.63955	1.34016	1.26952	1.98349	1.6433	1.75404	1.94394	-0.627738	0.103251	0.730989	0.0211084	0.175995	-0.253922	-0.158999	0.0949233	0.866004	0.917683	1.36399	0.649398
808	P33895	NUF2	Kinetochore protein NUF2	NUF2_YEAST	P33895										-10.0378	-9.83718	-11.0848			-12.8838	-12.0074	-1.78398	-2.04114	-1.55873	-0.939052	-0.969344	-1.61068	-0.813706	-2.41676	-0.741003	-0.693097	-2.59289	-1.78856	-2.48721	-0.306492	-2.64773	-2.57721											-1.45389	-10.3199
809	P34072	MKS1	Negative regulator of RAS-cAMP pathway	MKS1_YEAST	P34072							-11.0857										-3.09205	-1.62956	-2.698	-1.77651	-2.10344	-2.01274	-1.64365	-1.44922	-1.10068	-1.13724	-1.88479	-1.50406	-1.89123	-1.25871	-0.946258	-1.79207
810	P34077	NIC96	Nucleoporin NIC96	NIC96_YEAST	P34077		-0.821278	-1.82325	1.74676	-0.589294	-1.38562	-0.601275		-3.59161	-1.95942	-1.9257	-2.59996		-2.52333	-2.25526	-2.84293	-1.42822	-1.6439	-4.68918	-1.53392	-1.49813	5.59873	-1.38426	-2.39191	-3.03846	-1.74556	-2.03547	-2.23783	-1.09661	-1.37335	-1.05751	-1.06961	-2.32381	-0.299254	2.02455	0.177354	0.42249	0.0811052	-0.85873	-0.939835	0.687469	0.792694	-2.26433	-2.51917
811	P34087	RPB7	DNA-directed RNA polymerase II subunit RPB7	RPB7_YEAST	P34087				-3.60595								-1.49687		-1.44047	-0.0980465	0.212299	-3.18793	-2.59426	-1.14588	-0.858249	-2.36601	-2.05504	-1.3788	-2.24582	-0.365009	-0.157523	-0.0341981	0.539072	0.322356	0.60629	-0.358712	-1.35147
812	P34110	VPS35	Vacuolar protein sorting-associated protein 35	VPS35_YEAST	P34110	-2.15939	0.618968	1.35711	0.872065	0.151739	1.08999	1.9299	0.737447	-0.0459167	2.06417	2.91469	1.5536	1.28309	2.14111	2.32072	2.08475	-2.85838	-1.66219	-2.22795	-3.22597	-1.32544	-1.48519	-2.06065	-1.3835	-1.26123	-2.1818	-0.858802	-1.56254	-0.114726	-2.09423	-0.00418459	-0.203532	-2.49362	0.172188	2.66581	0.0215276	0.176472	-1.5637	0.977268	2.54096	0.000796725	0.0282951	-1.46609	1.62163
813	P34160	STO1	Nuclear cap-binding protein complex subunit 1	NCBP1_YEAST	P34160			-4.56097		-5.21614		-0.922113		-2.75702	-2.63505	-1.72567	-1.23792		-1.81975	-1.95023	-2.00807	-2.12947	-1.93702	-0.966417	-2.67484	-2.52986	-1.8597	-0.832439	-1.6573	-2.95783	-1.97249	-0.628617	-2.01942	-2.18545	-2.33463	-1.82818	-1.59457											-1.89459	-2.08891
814	P34163	TGL1	Sterol esterase TGL1	TGL1_YEAST	P34163		-1.73765		-7.02403			-1.99972		-3.85683	-2.74589	-1.56623	-3.20154	-1.31183	-3.47126	-4.07052	-3.23336	-2.30399	-2.17608	-2.48816	-2.67674	-2.30456	-2.68953	-2.63571	-1.61464	-0.405732	-2.00044	-0.707411	-1.01411	-0.896557	-0.108465	0.0109141	-0.334955											-1.03193	-2.84262
815	P34167	TIF3	Eukaryotic translation initiation factor 4B	IF4B_YEAST	P34167	-1.37314	0.581777	0.401778	1.11607	-1.56189	0.368298	1.59537	0.276935	0.890642	1.38302	1.26953	0.596736	-0.724344	0.741969	0.808451	0.261035	-1.54514	-1.93088	-1.44706	-3.47531	-1.4782	-1.01996	-3.03621	-2.49682	0.435642	0.330462	0.634888	0.83609	0.581105	-0.470943	-1.14889	-0.920123	-2.0996	0.181621	2.28122	0.0189395	0.172103	-2.0078	0.169679	2.17748	0.0341922	0.117164	0.55927	1.03498
816	P34216	EDE1	EH domain-containing and endocytosis protein 1	EDE1_YEAST	P34216	-0.545493	-0.438106	-1.19219	-0.00985164	-1.90179	-0.379272	-0.0919981	-1.03226	-1.54268	-0.63016	-0.7709	0.0010207	0.179457	-0.859515	-1.122	-0.571252	-0.852856	-2.98285	-2.974	-1.71247	-1.02715	-4.42161	-1.09748	-2.03672	-0.445335	-0.902305	0.351106	-0.243008	-1.24387	-1.19519	-0.563381	-0.165471	-2.13054	-0.54641	1.58413	0.0329845	0.214598	-2.14574	-0.85133	1.29441	0.195499	0.3413	-0.309885	-0.73568
817	P34220	YBL055C	Deoxyribonuclease Tat-D	YBF5_YEAST	P34220		-2.79079		-2.83144	-1.22977	-3.70813	-1.40644	-1.27893	-1.728	-1.7057	-1.708	-1.17688	-2.86079	-0.95573	-0.477829	-0.342025	-1.3203	-1.93156	-2.59814	-1.25812	-1.03288	-0.486964	-2.59643	-0.806377	-3.27692	-6.18379	-2.89561	-3.71519	-2.08151	-5.74451	-2.61987	-3.21754						-1.23066	-1.90582	-0.675153	0.41026	0.550413	-4.01788	-1.57965
818	P34221	PTC3	Protein phosphatase 2C homolog 3	PP2C3_YEAST	P34221		-4.08388		-3.07923	-3.53221		-3.62688	-2.96452	-0.819879	-1.92761	-1.82229	-0.245126	-1.16681	-0.326387	0.669497	0.774111	-2.25824	-1.89463	-2.35515	-1.61326	-1.82481	-2.3223	-3.50678	-2.07375	-1.64765	-1.42484	-0.591253	-0.366536	-1.29206	-0.594269	-0.646095	-2.28554						-2.43191	-3.37453	-0.942622	0.103091	0.224418	-1.00757	-1.20373
819	P34222	PTH2	Peptidyl-tRNA hydrolase 2	PTH2_YEAST	P34222									-1.53893	-1.56842	-2.38695	-1.58248			-2.69462	-1.68629	-0.848452	-1.77532	-1.9	-2.69612	-2.59978	-1.74173	-1.94705	0.0489795	-3.49667	-0.684188	0.0488695	-3.10707	-0.561851	-0.75548	-2.38908	-1.9839											-1.80976	-1.76919
820	P34223	SHP1	UBX domain-containing protein 1	UBX1_YEAST	P34223		0.198929	-0.864466	0.39247	-1.45138	-1.35018	1.02173		-3.74963	-0.270136	0.244199	-0.0890716	0.56163	-7.96e-06	0.637791	0.235525	-0.811424	-3.25979	-1.66976	-1.97692	-2.35915	-1.34925	-1.58532	-1.70395	-2.61652	-0.861049	-1.61561	-0.793983	-2.8426	-4.24793	-2.95609	-2.02722	-1.92947	-0.091022	1.83845	0.043332	0.23777	-1.74942	-0.593277	1.15614	0.170612	0.312472	-1.47179	-0.966159
821	P34227	PRX1	Mitochondrial peroxiredoxin PRX1	PRX1_YEAST	P34227	1.76557	1.53243	1.6115	1.70982	2.29611	1.24551	1.17479	0.668905	1.63794	2.06781	1.95059	1.86253	1.72827	1.72699	2.22719	2.08491	2.42597	2.03215	1.56374	1.7916	1.87464	0.884589	1.495	2.5463	1.06231	1.84275	1.81104	2.01843	1.67713	2.35479	2.10575	1.59573	1.95337	1.65483	-0.298536	0.169868	0.415598	1.70013	1.34633	-0.353805	0.495481	0.614738	1.68363	1.87972
822	P34231	YKL187C	Uncharacterized protein YKL187C	YKS7_YEAST	P34231	-1.53062	1.38363	1.08166	1.21729		1.251	1.50143	-1.41902	-3.8699	-2.4241	-0.470444	0.6524	-0.190175	0.149086	-1.71237	-0.0942285	-1.6407	0.158035	-3.04489	-1.79174	-0.332593	-0.362716	-2.51714	-1.61819	0.650826	2.02881	0.707302	1.4995	1.19959	1.06344	0.127212	1.20198	-1.57982	0.537988	2.11781	0.0686346	0.278003	-1.20766	0.44447	1.65213	0.160045	0.299153	1.22161	-1.52801
823	P34232	MTR2	mRNA transport regulator MTR2	MTR2_YEAST	P34232																	-2.2506	-2.07912	-2.44732	-1.22887	-1.2796	-1.60117	-1.78622	-2.0355	-2.5078	-3.50125	-0.725051	-2.22221	-1.55925	-1.91555	-1.47931	-1.99427
824	P34237	COY1	Protein CASP	CASP_YEAST	P34237		-2.25611		-1.94255		-2.15149	-1.41874			-4.69444	-2.34684	-2.32992		-2.47518	-1.18869	-1.97299	-1.46087	-0.448135	-1.08191	-0.980989	-2.33191	-2.71723	-2.84208	-0.920146	0.110537	-1.00333	-1.62459	0.030249	-0.993331	-2.51723	-1.57163	-0.932394											-0.621784	-3.12374
825	P34239	LST4	Protein LST4	LST4_YEAST	P34239							-4.51781										-2.13729	-1.18576	-1.36143	-1.40498	-2.86046	-1.96833	-0.799394	-0.787871	-2.62602	-1.36759	-2.56719	-3.09743	-1.87216	-1.11987	-2.77833	-1.03756
826	P34241	URB1	Nucleolar pre-ribosomal-associated protein 1	URB1_YEAST	P34241	1.11554	0.497738		-1.05756		-0.0242226	-0.745572		1.21138	0.788804	1.00131	0.882899	0.621704	0.768055	-0.363488	-0.283611	-2.16058	-2.10532	1.79586	2.41381	-0.538307	1.2215	-1.04371	1.10355	0.826674	1.38859	1.08806	0.819589	1.79281	0.750758	1.72837	1.47521	-0.0140596	0.185242	0.199302	0.902855	0.942255						1.03073	0.9711
827	P34247	UTP11	U3 small nucleolar RNA-associated protein 11	UTP11_YEAST	P34247											-1.52969			-2.04995			-2.14671	-1.50907	-0.195266	-1.79553	-2.03224	-1.59889	-1.3021	-2.01823	-1.85083	-3.28912	-1.56794	-2.37988	-1.76447	-3.13465	-1.8559	-1.9998
828	P34248	YKL100C	Probable intramembrane protease YKL100C	YKK0_YEAST	P34248		-2.9615		-2.08598			-2.97908		-4.33793	-2.4651	-2.72605	-1.24617		-2.37382	-2.27149	-1.31094	-1.90376	-0.888703	-1.48715	-1.31037	-1.04379	-1.58507	-1.20871	-3.32223	-2.37939	-1.54647	0.0593284	-0.924242	-1.533	-0.606812	-0.9724	-1.65586											-1.19769	-2.69381
829	P34253	KTI12	Protein KTI12	KTI12_YEAST	P34253												-2.35847		-7.44814	-3.0484	-2.452	-1.43608	0.26382	0.674624	-2.05475	-2.44205	-1.847	-1.67297	-1.15614	-2.56607	-0.971425	-4.48891	-0.767452	-3.30293	-2.12904	-4.79546	-2.92758
830	P34730	BMH2	Protein BMH2	BMH2_YEAST	P34730	0.697761	2.11398	1.38299	2.78534	0.937083	2.11826	2.80074	2.25663	2.40819	2.70138	2.75806	2.60562	1.9663	2.38304	2.56214	2.19493	0.710301	1.12148	0.488755	1.24847	0.848127	0.752338	0.595426	0.743273	1.69086	1.7394	2.24779	2.83043	1.77889	1.45497	1.74465	2.11463	0.89225	1.74502	0.852766	0.129138	0.370947	0.734791	2.02818	1.29339	0.017089	0.0842531	2.12712	2.61831
831	P34756	FAB1	1-phosphatidylinositol 3-phosphate 5-kinase FAB1	FAB1_YEAST	P34756		-2.84729	-4.26688	-1.84924		-2.74755	-1.13708	-1.69416			-3.79873				-3.64475	-3.62744	-1.7912	-1.06182	-1.01336	-1.46896	-1.42283	-1.75696	-2.34414	-1.93376	-1.95119	-2.54053	-0.144485	-1.47809	-2.68801	-1.88809	-0.769448	-2.84959	-1.33383	-2.9878	-1.65397	0.0458003	0.241293	-1.86442	-1.8596	0.0048219	0.991965	0.995168
832	P34758	SCD5	Protein SCD5	SCD5_YEAST	P34758																	-2.15865	-2.90772	-1.94651	-1.78378	-2.60118	-2.60187	-2.45224	-1.48893	-2.05701	-2.88231	-4.99321	-5.33365	-6.62985	-8.25959	-9.48429	-5.5778
833	P34760	TSA1	Peroxiredoxin TSA1	TSA1_YEAST	P34760	2.83486	4.64194	4.14835	5.40617	4.14015	4.39079	4.28609	4.12085	5.1269	5.83883	5.86685	6.10964	5.43861	5.87414	6.29607	6.56709	4.11675	3.7137	2.95145	3.05389	2.83481	3.16966	2.69224	2.89917	4.91385	5.6295	5.53449	6.06631	4.903	5.19296	5.36997	5.58924	3.45895	4.25783	0.798884	0.23622	0.476032	2.89897	4.23447	1.3355	2.94e-05	0.0121987	5.53604	5.73555
834	P34909	MOT2	General negative regulator of transcription subunit 4	NOT4_YEAST	P34909																	-1.60394	-1.38366	-1.37378	-2.03139	-1.69049	-1.60566	-0.972105	-2.26128	-3.20542	-1.41996	-2.76814	-0.495545	-2.55264	-2.04324	-1.4936	-0.886736
835	P35169	TOR1	Serine/threonine-protein kinase TOR1	TOR1_YEAST	P35169							-3.22778										-2.58952	-1.80126	-2.87154	-1.77681	-1.65317	-3.17797	-1.62268	-1.58205	-2.39484	-1.06613	-2.63498	-2.62714	-3.36168	-0.662875	-1.87057	-2.60371
836	P35176	CPR5	Peptidyl-prolyl cis-trans isomerase D	CYPD_YEAST	P35176	-1.50225	-1.36176	-0.92623	-1.97164	-2.79515		1.55448	-3.06492	-3.22136	-2.18614	-0.698782	0.161949	-2.54647	-1.86399	-1.4869	0.25569	-1.07272	-2.15855	-3.4723	-2.82507	-2.0877	-1.53354	-2.0143	-1.37901	-1.04347	1.14933	0.472004	0.0574677	-0.184279	-0.091109	-0.254675	-0.0670217	-2.38216	-1.44047	0.94169	0.141095	0.384428	-1.75364	-1.43519	0.318442	0.811906	0.879723	0.158833	-1.48608
837	P35178	RRP1	Ribosomal RNA-processing protein 1	RRP1_YEAST	P35178	-3.8355	-5.20821	-3.62169	-3.52274	-4.81275	-5.74417	-3.85956			-3.55819	-1.97665	-0.867159		-2.47195	-1.55046	-1.37971	-3.73908	-6.69516	-2.5008	-1.8116	-0.711852	-1.38514	-1.30694	0.150628	-1.89461	-0.9636	-0.111283	-1.14479	-0.370299	-0.714868	-1.50787	-0.862474	-3.68666	-4.04703	-0.360374	0.764285	0.880678	-0.813324	-4.80549	-3.99217	0.00133486	0.0367839	-1.02857	-2.134
838	P35179	SSS1	Protein transport protein SSS1	SC61G_YEAST	P35179	-0.0829789	2.4711	2.16117	2.40915	1.14331	3.39904	3.50164		3.03526	2.56891	2.36636	3.01242	4.15124	2.583	2.8998	2.68915	-0.989315	0.895747	0.230364	-1.49745	-3.59912	1.03935	-1.73201	-1.71263	4.03102	3.37841	4.10673	3.48596	4.08367	4.30487	3.68198	3.40204	-0.340163	1.73961	2.07977	0.0445621	0.240474	-1.5011	2.68133	4.18243	0.0236001	0.099886	3.75053	2.74574
839	P35180	TOM20	Mitochondrial import receptor subunit TOM20	TOM20_YEAST	P35180		0.357846	0.3393	1.44925	0.362083	-0.724566	2.3752	-0.80459	-1.47956	-0.838199	0.957457	-0.542592	-0.499347	0.530108	0.40716	0.0834131	0.132598	0.943844	1.53864	2.31707	-0.394633	1.71989	0.4139	-1.55677	0.528166	0.0192756	-0.240248	-0.118694	-0.432912	0.289011	0.439411	-1.15811	1.23304	0.715464	-0.517575	0.446764	0.652258	0.0455985	0.302031	0.256433	0.808353	0.879075	0.047125	-0.475724
840	P35181	APS1	AP-1 complex subunit sigma-1	AP1S1_YEAST	P35181									-1.15792	-3.46383	-2.40289	-1.76667		-1.61489	-0.671823	-0.809532	-0.631471	-1.40116	-2.44775	-2.06073	-1.5647	-0.961386	-1.85684	-2.66727	-1.21242	-2.18268	-0.158555	-0.141123	-0.336033	-0.410059	-1.36476	-1.10076											-0.923695	-2.19783
841	P35184	SQT1	Ribosome assembly protein SQT1	SQT1_YEAST	P35184		-3.47599	-2.34238	-1.49535		-2.34751	-1.23982	-0.797084	1.26717	0.993023	1.78837	1.63472	0.723736	0.778963	0.474276	-0.141016	-1.91852	-2.66471	-1.15303	-1.44667	-2.57727	-1.11748	-2.76688	-0.210439	0.313301	0.757554	-0.500153	0.538281	-0.586035	-0.579472	0.266304	1.19241	-1.79573	-2.4379	-0.642173	0.346811	0.574922	-1.66802	-1.46147	0.206547	0.810739	0.879534	0.277245	1.42082
842	P35189	TAF14	Transcription initiation factor TFIID subunit 14	TAF14_YEAST	P35189			-2.82284	-2.90697			-1.47843		-2.10534	-1.59627	-1.83921	0.0216512	-1.84201	-2.76512	-2.13248	-3.07481	-3.71152	-2.44394	-1.11027	-0.949347	-1.27689	-0.55191	-3.5644	-2.34283	-0.348911	-0.796062	0.336114	1.17976	-0.0610019	-0.281279	-0.145699	0.225257											0.0927244	-1.37979
843	P35191	MDJ1	DnaJ homolog 1, mitochondrial	MDJ1_YEAST	P35191	-1.86164	0.554983		2.28639	0.276648				-1.24541	-0.688569	-0.0324603	0.398177	-0.0498491	0.100578	0.380963	0.215043	-0.417959	0.815006	-1.58136	-2.02234	-1.1665	-0.97376	-2.63541	-1.80511	-2.45164	-1.10671	0.836618	-0.22326	0.355968	0.575239	0.421246	0.0626201	-0.801663	0.326577	1.12824	0.4105	0.625286						-0.736248	-0.392066
844	P35193	ATG19	Autophagy-related protein 19	ATG19_YEAST	P35193		1.84961	-0.868361	3.34387		-0.165463	-0.16598								-0.913539		-2.76445	-2.75898	-1.73454	-2.01247	-1.22876	-1.46452	-1.30543	-0.620181	-2.02391	-2.22752	-2.58208	-3.89624	-0.942815	-1.82802	-2.78477	0.16503	-2.31761	1.4417	3.75931	0.0174811	0.17104
845	P35194	UTP20	U3 small nucleolar RNA-associated protein 20	UTP20_YEAST	P35194								2.51463		-2.40666		-2.86195		-1.62828	-4.0059	-4.20969	-1.19954	-2.54025	-2.00818	-1.72547	-0.944291	-0.820666	-1.78322	-1.803	-1.28451	0.173858	-2.62149	-0.65	-0.770851	-1.26452	-1.1681	-0.164731
846	P35196	RER2	Dehydrodolichyl diphosphate syntase complex subunit RER2	RER2_YEAST	P35196				-1.80046					-1.88741	-3.04715	-3.05391	-3.93552		-2.03013	-2.33371	-0.177547	-2.22521	-3.17597	-2.40681	-1.37302	-2.37194	-1.49724	-2.21586	-1.3793	-2.41373	-4.61644	-2.13645	-1.34414	-1.68891	-1.62141	-3.39568	-2.95174											-2.62769	-2.981
847	P35197	GCS1	ADP-ribosylation factor GTPase-activating protein GCS1	GCS1_YEAST	P35197	1.40468	1.13141	0.428433	1.10896	-0.48341	0.425612	1.0863	-0.236364	1.80237	2.16576	1.91818	2.07975	0.516285	1.61932	2.16064	2.05651	0.736685	-2.9905	-1.91438	0.556473	-0.128902	-1.49495	-2.39949	-2.83572	0.546841	0.849423	1.41711	0.806861	1.29208	1.3245	1.0582	0.99744	-0.902929	1.01837	1.9213	0.088294	0.308507	-1.71476	0.198036	1.9128	0.0330502	0.114816	0.905059	1.99151
848	P35202	THI80	Thiamine pyrophosphokinase	THI80_YEAST	P35202									-1.98282	-1.73338	-2.71052	-1.59069		-1.60865	-1.48229	-2.39248	-2.03226	-2.07568	-2.21214	-2.68605	-2.26109	-1.31142	-2.47112	-2.38997	-1.71566	-1.86311	-2.474	-2.49081	-2.71205	-2.85701	-2.587	-1.0425											-2.1359	-2.00435
849	P35207	SKI2	Antiviral helicase SKI2	SKI2_YEAST	P35207				-0.999781	-0.231064	-2.05069	-1.61162		0.969093	0.273039	0.317623			0.102082	-0.195893		-0.910172	-2.32489	-1.58807	-1.86986	-2.02618	-2.46129	-1.42575	-2.24599	-1.77714	-0.686175	-0.645178	-0.500322	-0.510742	0.212372	-0.649495	-1.66432						-2.0398	-1.29779	0.742011	0.21982	0.36529	-0.902205	0.519918
850	P35691	TMA19	Translationally-controlled tumor protein homolog	TCTP_YEAST	P35691	0.720467	2.02931	2.54534	3.40613	2.20987	2.60622	3.02019	2.75485	2.40063	3.50418	3.84927	3.49099	2.70837	3.21832	3.37535	3.08471	0.707553	0.702018	1.25555	0.559022	1.3708	0.87644	2.13831	0.167227	3.30912	4.27727	3.38805	3.61611	3.86415	3.32858	3.79399	4.10475	0.806037	2.17531	1.36928	0.0570418	0.258223	1.13819	2.64778	1.50959	0.0150603	0.0792871	3.64764	3.31127
851	P35718	RPC25	DNA-directed RNA polymerase III subunit RPC8	RPC8_YEAST	P35718		-3.24112					-4.33452			-4.52858	-4.98625			-6.50342	-2.96119	-3.84986	-2.5308	-1.8132	-1.10008	-2.08226	-1.66268	-2.9076	-1.05426	-2.41638	-1.33388	-1.92165	-1.66988	-0.743383	-5.68541	-3.24315	-2.62402	-2.08563
852	P35719	MRP8	Uncharacterized protein MRP8	MRP8_YEAST	P35719		0.3283	1.20348	1.02586	0.932121	0.369776	-1.64564	-6.4153	-0.768675	-2.74469	-2.96993	-1.71435	-4.41452	-3.74039	-2.11249	-1.16215	-1.48709	-4.50842	-0.671318	-3.77473	1.14907	0.0541346	1.39047	-0.932743	0.318721	-4.90054	-0.944266	-4.58718	-3.5293	-6.66043	-2.3647	-6.09703	-2.61039	0.852547	3.46293	0.0255918	0.186704	0.415231	-1.68976	-2.10499	0.275137	0.417576	-2.52832	-2.04941
853	P35723	YET1	Endoplasmic reticulum transmembrane protein 1	YET1_YEAST	P35723		-0.193165	-1.60004	0.347269		-0.982238	0.144284	-0.782474	-1.97806	-0.584906	0.0102575	-0.049643	-1.64677	0.0367319	-0.00963352	-0.032841	-2.8671	-2.68876	-1.61959	-2.1134	-3.86858	-1.58447	-1.21684	-2.12467	-0.121047	1.15904	2.74471	1.98946	1.00988	0.827274	1.16188	0.858275	-2.32221	-0.481978	1.84024	0.0263731	0.191316	-2.19864	-0.540143	1.6585	0.0787944	0.192798	1.44304	-0.650588
854	P35724	MNR2	Manganese resistance protein MNR2	MNR2_YEAST	P35724						0.458956	0.351444		-3.00983	-3.51177	-1.42636	-0.00570467	-0.49129	-1.04478	0.0880625	0.746074	-3.02711	-1.98513	-2.34129	-1.73369	-1.79543	-0.183433	-2.16368	-2.60061	-4.40181	-1.6115	-1.6636	-2.47597	-3.24354	-2.16526	-3.15625	-2.85984											-2.53822	-1.98842
855	P35729	NUP120	Nucleoporin NUP120	NU120_YEAST	P35729		-0.536624							-0.176355	-0.690022	-0.519653	-0.938432	-1.43376	0.128814	0.187193	-0.0104808	-1.556	-1.87129	-2.24454	-1.40365	-1.79555	-2.4205	-2.04976	-1.57377	-1.39026	-1.32818	-0.443205	-0.304993	0.0340916	-0.686348	-0.961335	-1.44757											-0.866658	-0.581116
856	P35732	DEF1	RNA polymerase II degradation factor 1	DEF1_YEAST	P35732		0.314845	-3.06507	-0.970617	-5.69719	-5.98175	-1.80719	-4.56509			0.91866			-1.01151	-0.744041	-2.72895	-1.49434	-4.59216	-1.48147	-1.46465	-2.10897	-1.25922	-1.32641	-2.29169	-2.28558	-3.25349	-2.21919	-2.80765	-2.63736	-2.0233	-1.16722	-1.78456	-2.25816	-1.24028	1.01787	0.447539	0.652258	-1.74657	-4.51281	-2.76623	0.0312319	0.111236
857	P35735	SFK1	Protein SFK1	SFK1_YEAST	P35735										-6.9075		-3.8026			-3.42166	-2.74491	-2.626	-2.07436	-1.61533	-1.37919	-1.55439	-2.6358	-1.27043	-2.0685	-3.86871	-3.18864	-2.12673	-1.69657	-2.17311	-1.7451	-0.557447	-2.51002
858	P35844	KES1	Oxysterol-binding protein homolog 4	KES1_YEAST	P35844		0.652968	-0.572477	0.547286	-0.700839	0.600011	0.959656	-1.79867	0.104151	0.996246	0.413718	0.313716	-1.07366	0.49569	0.829178	0.790058	-1.91175	-1.86024	-2.21385	-1.61818	-1.57666	-0.654509	-1.15769	-1.9749	0.998452	0.414767	0.89956	0.691353	0.698868	0.750577	0.158528	-0.276523	-1.90101	0.209259	2.11027	0.00201181	0.0656947	-1.34094	-0.23496	1.10598	0.161179	0.300368	0.751033	0.456958
859	P35996	MRPL38	54S ribosomal protein L38, mitochondrial	RM38_YEAST	P35996		-1.54813		-3.24966	-3.35829		-1.48539							-3.1422			-2.0508	-2.3161	-2.13557	-2.1692	-0.994889	-1.63591	-0.684997	-2.08629	-0.807893	-2.43045	-0.25796	-2.4406	-0.274509	-1.45839	-1.40581	-1.225
860	P35997;P38711	RPS27A;RPS27B	40S ribosomal protein S27-A;40S ribosomal protein S27-B	RS27_YEAST;RS27B_YEAST	P35997;P38711	2.37914	4.80453	4.22979	4.40948	5.10108	4.80471	5.43799	4.42506	6.19263	5.85535	5.71901	5.54233	5.91568	6.03324	6.1005	6.07794	4.22461	5.33775	4.32708	3.31969	4.49224	4.42869	2.1551	4.43	6.85467	6.16346	6.36439	6.25335	6.39062	6.92513	6.21799	5.57339	4.30229	3.95574	-0.346549	0.627979	0.798442	3.87651	4.94221	1.0657	0.132848	0.267201	6.40897	5.82733
861	P36000	APL2	AP-1 complex subunit beta-1	AP1B1_YEAST	P36000		-3.85448		-3.84314	-1.48085		-2.42304	-2.67291	-2.42328	-1.68052	-2.45932	-2.06842		-0.356451	-0.865579	-1.20844	-2.16662	-1.81727	-1.91442	-2.25419	-1.28321	-3.04625	-0.965877	-2.06206	-0.982236	-0.657447	-0.227437	-0.33756	-0.008258	-0.27062	-0.73215	-2.18449						-1.83935	-2.19227	-0.352918	0.597783	0.709011	-0.55117	-2.15788
862	P36001	RMA1	Probable folylpolyglutamate synthase	FOLC_YEAST	P36001									-9.14654					-15.7389			-0.102715	-1.82625	-1.99861	-1.453	-1.55551	-2.20247	-1.5523	-1.33768	-2.19743	-13.8127	-2.10752	-1.25782	-1.72671	-11.2708	-1.36158	-2.28906
863	P36004	KKQ8	Probable serine/threonine-protein kinase KKQ8	KKQ8_YEAST	P36004				-7.95077			-5.49542		-4.16851	-4.32034	-4.62746	-6.56509		-4.67363	-7.17542	-6.65305	-1.5442	-1.03708	-2.74614	-1.60193	-2.6204	-2.19453	-1.28585	-2.67535	-1.14153	-2.53227	-2.59499	-2.45978	-0.29777	-1.01026	-0.661325	-2.59236											-2.18214	-4.92035
864	P36006	MYO3	Myosin-3	MYO3_YEAST	P36006	-2.12746			-2.18825	5.50814	-2.16631	-1.93567		-0.0623514	0.150031	-0.383103	-1.45513	-1.15215	-0.134737	0.0696578	-0.467233	-1.16	-2.32911	-1.8053	-1.00011	-0.0566119	-1.98678	-1.09912	-1.61875	2.45767	2.32436	2.62921	1.60078	2.94741	3.64371	3.16999	2.4522						-1.19032	0.468722	1.65904	0.478384	0.605626	2.25301	-0.437637
865	P36008	TEF4	Elongation factor 1-gamma 2	EF1G2_YEAST	P36008	1.96447	3.18334	2.61921	2.55853	1.70251	2.5036	2.10912	1.59552	4.22184	3.6518	3.42486	3.77659	3.01223	3.87407	4.23041	4.51596	1.96858	2.60193	2.19748	2.10184	1.93974	1.60214	0.7137	1.73558	4.72035	4.83798	4.99145	4.91517	5.16408	4.89731	4.46155	4.48399	2.21746	2.58139	0.363931	0.247446	0.485811	1.49779	1.97769	0.4799	0.208652	0.355281	4.86624	3.76877
866	P36010	YNK1	Nucleoside diphosphate kinase	NDK_YEAST	P36010	1.47739	0.558733	0.0644939	0.493612	1.35592	-0.24669	-0.52454	-3.90927	2.6535	2.51275	2.81697	3.11668	2.44202	3.04204	3.3598	3.6052	1.12211	0.928964	0.946603	0.705215	0.706254	0.958178	1.07908	-0.847939	2.4287	2.78208	2.73015	2.49765	3.50832	3.8615	3.66223	1.82413	0.925723	0.648557	-0.277167	0.404674	0.622277	0.473894	-0.831145	-1.30504	0.31617	0.459333	2.60964	2.77497
867	P36013	MAE1	NAD-dependent malic enzyme, mitochondrial	MAOM_YEAST	P36013		-0.673599	-0.5562	-0.393603	-0.0220964	-0.483316	-1.86533	-0.144616	0.184458	0.961994	0.716219	0.675557	0.347126	0.858785	0.332496	0.474633	-0.601907	-0.894809	-1.57807	-0.0737405	-1.23966	-1.06924	-1.90553	-3.29535	0.0481558	-0.0464766	-0.353454	-0.0982016	0.463346	0.374495	0.748455	0.500106	-0.787132	-0.541134	0.245998	0.543146	0.731026	-1.87744	-0.628839	1.2486	0.107292	0.227972	-0.112494	0.634557
868	P36015	YKT6	Synaptobrevin homolog YKT6	YKT6_YEAST	P36015		1.57153	0.177232	0.877945	-0.237832	1.44888	1.76696		0.761226	1.03161	1.43814	1.02695	0.570414	1.51624	1.75888	1.55496	-3.11743	0.0747765	-2.31819	-1.17884	-1.47224	-1.67409	-1.73961	-1.8924	1.39323	0.894719	1.87336	0.844319	2.1093	2.70665	2.21633	1.69719	-1.63492	0.875568	2.51049	0.0368789	0.225957	-1.69459	0.99267	2.68726	0.00388369	0.0473292	1.25141	1.06448
869	P36016	LHS1	Heat shock protein 70 homolog LHS1	LHS1_YEAST	P36016									-2.19769	-2.90414	-5.43374	-2.85194			-1.69653	-2.89937	-1.74432	-1.26413	-2.69432	-1.65158	-1.75374	-1.87506	-1.65648	-0.996354	-3.62552	-3.28508	-4.03485	-3.25774	-2.8815	-2.59576	-4.25361	-0.246639											-3.5508	-3.34688
870	P36017	VPS21	Vacuolar protein sorting-associated protein 21	VPS21_YEAST	P36017	-0.896056	0.458645	0.328955	1.31739	-0.481267	0.9035	1.26492	1.72365	1.99728	1.61472	1.50145	2.10541	2.2291	1.5905	1.9136	1.85285	-2.20128	1.01519	-0.496761	1.65956	-0.847924	-0.885775	-2.53719	-1.3594	1.94705	1.57323	2.1745	2.11048	1.88016	2.22952	1.54127	1.73702	-0.00582379	0.302233	0.308057	0.762348	0.880678	-1.40757	0.852701	2.26027	0.0105683	0.068213	1.95132	1.80471
871	P36018	YPT52	GTP-binding protein YPT52	YPT52_YEAST	P36018	1.80891	-0.854178	-1.64963	-0.469082			0.868504		-0.00294611	0.0158118	0.362045	0.477377	-1.13302	0.594778	0.943423	1.11165	-1.19605	-0.481855	-2.58796	-0.980822	1.71559	-1.74284	1.97961	-0.861505	-0.130285	0.120535	0.29964	-0.0772003	0.952032	1.35441	1.23066	0.263528	-1.31167	-0.290994	1.02068	0.284264	0.521421						0.0531723	0.213072
872	P36024	SIS2	Phosphopantothenoylcysteine decarboxylase subunit SIS2	SIS2_YEAST	P36024		-2.01694	-3.6573	-2.80337	-3.69519	-2.6212	-1.72232		-1.03014	-1.51758	-0.882635	-0.634284	-2.43304	-1.14407	-0.651422	-0.947296	-2.47062	-0.932115	-2.66574	-1.72611	-1.28303	-2.84651	-1.43573	0.0120153	-1.3258	-1.17001	-0.669824	-0.351468	-1.68501	-2.26193	-0.800093	-1.33786	-1.94865	-2.82587	-0.877223	0.211518	0.452844	-1.38831	-2.67957	-1.29126	0.184964	0.330806	-0.879273	-1.01616
873	P36036	YRA2	RNA annealing protein YRA2	YRA2_YEAST	P36036				0.670323					-4.4474		-4.46549	-2.75905		-5.53942	-6.78382	-2.52572	-2.72503	-0.662658	-1.09722	-2.71149	-1.74894	-0.864213	-2.1564	-2.04445	0.14908	-1.72867	-2.92168	-2.97617	-2.271	-1.10181	-2.03235	-0.997491											-1.86936	-3.89065
874	P36037	DOA1	Protein DOA1	DOA1_YEAST	P36037		-1.21283	-3.40014	0.707131	-2.66095	-0.307017	-1.96018		-0.861113	0.28573	0.135695	0.201926	-1.0181	0.192468	0.271991	0.288409	-3.51459	0.140238	-2.42318	-1.34971	-2.86421	-0.182986	-1.83338	-1.96882	-0.992751	-1.59439	-0.33629	-1.11051	-1.09366	-2.1363	-1.02181	-1.19094	-1.78681	-1.30195	0.484862	0.735112	0.863431	-1.71235	-1.64271	0.0696343	0.940134	0.968977	-1.00849	-0.0594406
875	P36040	ADD66	Proteasome assembly chaperone 2	POC2_YEAST	P36040									-4.3712	-3.65095	-2.52309	-0.251201	-1.65166	-0.271115	-0.726688	-0.38057	-4.47242	-2.30986	-3.34626	-2.28922	-1.93083	-1.04421	-2.07807	-1.94899	-2.78569	-0.492846	-0.0775955	-2.08984	-0.293502	-1.65184	-0.883595	-0.893792											-1.36149	-2.69911
876	P36046	MIA40	Mitochondrial intermembrane space import and assembly protein 40	MIA40_YEAST	P36046		0.437041	-0.171532	0.475481	-3.25562	-0.244336	0.574898	-0.494803	-0.0678711	-0.142388	1.26507	0.582244	0.0416389	0.102692	0.716899	1.04841	-4.31074	-1.90888	-2.00525	-1.58576	-7.88355	-2.62158	-2.65316	-2.12849	0.0226363	-3.821	-5.10967	-8.24913	-6.1824	-5.62736	-4.94934	-5.511	-2.45266	0.246997	2.69965	0.0164273	0.168742	-3.82169	-0.854965	2.96673	0.112	0.23437	-4.28929	0.409263
877	P36047	SDS22	Protein phosphatase 1 regulatory subunit SDS22	SDS22_YEAST	P36047		-1.07247	-1.94382	-0.331754	0.00397557	-1.51903	-1.13137	-0.298853	0.584061	1.25817	1.55262	1.38101	0.885288	1.5528	1.58871	1.74988	-1.18988	-2.24314	-1.34318	-1.29558	-0.0429043	-1.36304	-1.76716	-3.16297	-0.100147	-0.468804	0.385284	0.328192	0.935706	0.699124	1.38914	0.611861	-1.51795	-1.11601	0.401934	0.444953	0.650705	-1.58402	-0.736319	0.847697	0.291825	0.434938	0.036131	1.19396
878	P36049	EBP2	rRNA-processing protein EBP2	EBP2_YEAST	P36049		-2.95535	-2.56619	-2.51565	-2.88497		-2.20169	-4.21935	-2.30996	-1.85462	-1.14055	-4.33949		-2.57798	-2.47108	-3.23907	-2.34655	-1.66238	-1.22512	-2.55724	-1.4997	-2.12436	-2.18389	-1.75888	-0.0492924	1.13002	-0.396548	-0.526044	-0.197857	-0.532191	-2.02917	0.172978	-1.94782	-2.67906	-0.731242	0.11367	0.340925	-1.89171	-3.102	-1.2103	0.0716085	0.182396	0.039535	-2.41116
879	P36051	MCD4	GPI ethanolamine phosphate transferase 1	MCD4_YEAST	P36051															-6.82802		-1.4243	-2.40113	-2.31491	-1.33258	-2.60749	-2.19327	-2.63123	-1.07382	-3.41513	-1.49689	-4.68161	-4.97957	-5.44642	-0.990578	-5.81274	-1.64349
880	P36057	SRP102	Signal recognition particle receptor subunit beta	SRPB_YEAST	P36057		1.64584					-6.47955	-5.43805			-0.29442			-0.180915	-0.116472	-1.18162	-1.97754	-1.03904	-1.45297	-1.40679	-1.16873	-2.01669	-1.59478	-0.997498	-1.37628	-1.84733	-2.68553	-1.22065	-0.705267	0.159857	-0.813347	-0.996597
881	P36059	YKL151C	ATP-dependent (S)-NAD(P)H-hydrate dehydratase	NNRD_YEAST	P36059	-2.42896	-0.360667	-1.4376	-0.46433	0.00189644	-0.11196	0.350969	-0.831232	-0.0500398	0.847736	0.432201	-0.0112645	-0.763858	1.03095	0.904687	0.364135	-2.04276	-1.4804	-1.79583	-0.677121	-1.43976	-1.30752	-3.25663	-2.73001	0.204763	0.1354	0.446901	0.814985	0.677222	0.981412	1.13424	0.563148	-1.49903	-1.17289	0.326136	0.5866	0.771715	-2.18348	-0.147582	2.0359	0.00935211	0.0664741	0.400512	0.304658
882	P36060	MCR1	NADH-cytochrome b5 reductase 2	MCR1_YEAST	P36060		2.55102	2.0448	1.95081	0.696461	1.01774	0.927026	-0.603624	3.81441	3.85625	4.07605	4.10489	3.83275	4.25257	4.61325	4.59307	0.867472	0.674877	-0.141936	-1.83582	0.511758	1.19903	0.516788	-0.257991	2.79189	2.4004	3.11054	3.12046	3.18575	3.77373	3.23116	2.64572	-0.108853	2.18221	2.29106	0.0276391	0.193927	0.492395	0.509401	0.0170059	0.972912	0.988823	2.85582	3.9629
883	P36064	CMC1	COX assembly mitochondrial protein	COXM1_YEAST	P36064									-3.3309	-0.616826	-0.254693	-0.0680176	0.710859	-2.72739	0.500563	-0.662322	-2.61073	-3.03604	-1.67929	-1.46828	-1.92809	-1.44416	-1.9535	-2.56506	-1.34951	-2.18803	-1.82722	-2.64064	-2.49219	-4.22519	-1.64726	-1.54102											-2.00135	-1.06761
884	P36066	YKL133C	Protein MRG3-like	MGR3L_YEAST	P36066		-0.732053	-2.4767			-3.38608	-0.871363		-3.74191		-1.55411	0.501547			0.767596	1.30245	-0.25959	-2.54785	-3.10434	-3.33427	-1.76166	-1.25398	-2.00374	-1.91147	-1.87679	-3.71391	-2.87336	-1.32248	-2.36864	-2.4607	-2.45286	-1.88322											-2.44664	-1.59816
885	P36068	SHE2	SWI5-dependent HO expression protein 2	SHE2_YEAST	P36068										0.690851	0.0814962		-2.17258		-3.49715	-2.0578	-1.05695	-1.49428	-2.29388	-1.40924	-1.02617	-1.88915	-2.09783	-1.92885	-0.106925	-0.67249	0.72113	1.50183	-0.668396	-0.488946	0.346204	1.14633
886	P36069	PMU1	Probable phosphoglycerate mutase PMU1	PMU1_YEAST	P36069		-0.222376	-3.29419	-1.77736	-1.77172	-1.07933	-0.226889		-1.03415	-0.442257	-0.371595	-1.02786		-0.707083	-1.21429	-1.85682	-2.1133	-1.90483	-3.03114	-1.94582	-1.34252	-1.38871	-1.00435	-1.9826	-0.860452	-3.04048	-2.13578	-1.42646	-1.07836	-0.782662	-1.42193	-1.64015	-2.24877	-1.76464	0.48413	0.573938	0.758904	-1.42954	-1.02598	0.403562	0.405546	0.545556	-1.8658	-0.718966
887	P36076	CAB3	Coenzyme A biosynthesis protein 3	CAB3_YEAST	P36076		-1.2766	-0.838824	-2.58053		-3.26221	-0.00742696				-0.176204				-0.252424	-0.339349	-1.74728	-1.05965	-2.84088	-2.52416	-2.42316	-1.89938	-1.61109	-1.98543	2.4582	-1.39353	-2.82725	-2.04141	-2.08887	-0.109919	-2.21958	-1.94204	-2.04299	-1.56532	0.477675	0.492147	0.684314
888	P36077	SRX1	Sulfiredoxin	SRX1_YEAST	P36077	-0.289227	1.17378	0.59391	1.09397	1.03729	0.984017	1.77451	-0.470839	-0.518298	1.1498	1.70779	1.4109	-0.00425244	1.40748	1.72234	1.37353	-0.69133	0.745757	-1.27921	-1.67315	-0.243767	-0.760832	-1.4667	-0.66406	0.530257	1.28552	1.69508	1.82106	0.740817	1.32637	1.34121	1.15329	-0.724485	0.643109	1.36759	0.0721611	0.282484	-0.78384	0.831244	1.61508	0.0232877	0.0998056	1.33298	0.937547
889	P36080	RRP14	Ribosomal RNA-processing protein 14	RRP14_YEAST	P36080	-0.503911		-0.612625	-0.721023		-2.23466	0.343848	1.60384	-0.959045	0.760768	1.08279	1.58933	0.50756	0.65424	-4.35555	0.111281	-2.08076	-2.25282	-1.59733	-2.22321	-2.86627	-1.86286	-2.00123	1.02039	1.92213	3.20648	2.29748	2.99713	1.8175	1.39843	2.20696	3.02919	-2.03853	-0.61252	1.42601	0.000618097	0.0382152	-1.42749	-0.0956558	1.33184	0.377665	0.522308	2.60581	0.618461
890	P36081	YKL077W	Uncharacterized protein YKL077W	YKH7_YEAST	P36081		-0.330662	0.70585	1.50608			0.946005		-0.469798	-0.348551	-0.107767	0.371615	-1.66274	-0.196912	0.204058	-0.41004	-2.49132	-2.53633	-2.43265	-2.33319	-1.59989	-3.05773	-1.68141	-1.74264	-0.200322	0.176449	0.00337496	1.62987	1.04186	1.27427	1.33173	0.5314	-2.44837	0.627088	3.07546	0.00100116	0.0433235						0.402344	-0.138625
891	P36083	YKL075C	Uncharacterized protein YKL075C	YKH5_YEAST	P36083				-2.59222							-10.8431						-2.70095	-1.04561	-3.95935	-1.51818	-1.68273	-1.55109	-2.78787	-1.87455	-0.260568	-1.28455	-1.92973	-0.800342	-2.65299	-3.32012	-2.05538	-1.11678
892	P36088	YKL069W	Free methionine-R-sulfoxide reductase	FRMSR_YEAST	P36088									-1.4266	0.292251	0.847569	0.924889	-1.03093	0.547161	1.36309	1.65364	-1.45145	-2.16119	-2.46632	-1.4935	-1.87507	-2.04188	-2.76855	-1.94159	-0.888274	-2.74407	-1.65661	0.145703	-2.32107	-2.03344	-1.28228	-1.63947											-1.28581	0.159527
893	P36091	DCW1	Mannan endo-1,6-alpha-mannosidase DCW1	DCW1_YEAST	P36091		-4.44925		-2.15701			-4.49755		-1.79574	-0.00221676	-0.935651	0.187713	-1.41368	-0.0882285	-1.56103	0.230158	-1.76231	-1.27042	-1.04746	-1.13325	-1.94022	-1.73257	-2.90959	-0.247829	-0.316249	-0.646325	-0.484843	-0.711306	-0.334499	-0.362904	-0.0453805	0.159651											-0.539681	-0.636473
894	P36095	VPS24	Vacuolar protein-sorting-associated protein 24	VPS24_YEAST	P36095		-0.659474	-1.03538	-0.119535	0.896857	0.178358	-0.292629			0.00405993	0.739161	1.51596		1.44379	1.26878	-0.706864	-3.09104	-1.48695	-1.81961	-2.14765	-2.38367	-1.45673	-1.62256	-0.903697	1.17673	1.0885	-0.248913	1.92887	1.0304	-0.231863	1.05033	0.912091	-2.13631	-0.604797	1.53152	0.0217154	0.176472	-1.59166	0.260862	1.85253	0.010311	0.068213	0.986295	0.753062
895	P36101	TCD2	tRNA threonylcarbamoyladenosine dehydratase 2	TCD2_YEAST	P36101		-4.52434		-3.62004	-1.15026		-0.366604		-0.83418	-0.428029	-0.662808	-0.361286	-0.148152	-0.315363	-0.616091	-0.959695	-3.5803	-1.0892	-2.38795	-1.2004	-1.11097	-1.75191	-1.42324	-1.83782	-1.40354	-0.314393	-0.8286	-1.04324	-0.0444494	-0.25683	-0.355128	-0.389557											-0.897443	-0.571576
896	P36102	PAN3	PAB-dependent poly(A)-specific ribonuclease subunit PAN3	PAN3_YEAST	P36102		-2.10339	0.605457	0.0253252	-0.956023		-1.86691		0.0143641	0.615685	0.238774	-1.11979	-0.512098	0.3062	0.32458	-0.00575704	-2.27174	0.930764	-0.619448	-1.38286	-1.81961	-2.83302	-1.35061	-2.21941	0.0195304	-1.28933	-0.288505	-1.10211	0.302855	-0.141877	-0.455187	-1.6067	-0.83582	-0.49087	0.34495	0.757632	0.878771						-0.665104	-0.0627422
897	P36103	YKL023W	Uncharacterized protein YKL023W	YKC3_YEAST	P36103					-2.04236		-5.01432	-1.51482					2.14154	1.28708	0.0850205	-1.57791	-0.931637	-1.68977	-1.51176	-2.21249	-0.218435	-2.7365	0.0367549	-0.395909	-1.44979	-1.31003	-1.51923	-1.19566	-0.0630496	0.208331	0.824656	-0.319064						-0.828523	-2.85717	-2.02864	0.148012	0.283321
898	P36104	SWD2	COMPASS component SWD2	SWD2_YEAST	P36104									-1.39564	-1.7116	-1.72255	-0.938924	-2.2084	-1.94497	-0.836241	-0.514143	-0.115108	0.151332	-2.71091	-2.36088	-1.59705	-2.31476	-1.32939	-0.997987	-2.82561	-1.71299	-4.68321	-2.09891	-1.53908	-2.29239	-2.50576	-1.56644											-2.83018	-1.44218
899	P36105;P38754	RPL14A;RPL14B	60S ribosomal protein L14-A;60S ribosomal protein L14-B	RL14A_YEAST;RL14B_YEAST	P36105;P38754	2.04544	4.56524	3.94346	4.21236	4.79014	4.35908	4.92322	3.91005	4.68571	4.04961	3.65103	4.26565	3.57815	4.62372	4.99451	5.03853	2.63387	3.63279	3.30862	1.66862	3.34598	3.69437	2.89729	3.19115	5.42071	5.4682	6.34439	5.56882	5.89409	6.2019	4.78195	4.07458	2.81097	3.69163	0.880652	0.261778	0.501675	3.2822	4.49562	1.21343	0.00516745	0.0502192	5.70053	4.163
900	P36112	MIC60	MICOS complex subunit MIC60	MIC60_YEAST	P36112		2.65967	-1.29079	1.41723	1.70733	2.49126	3.22831		1.25669	1.8589	2.86592	3.46257	2.35575	2.03968	3.3898	4.35633	-1.75217	-1.793	-2.5036	-1.96554	-2.45373	-0.0428845	-2.4831	-1.41585	-0.36948	-1.25442	-0.773371	-0.935494	-0.83157	-0.102591	-0.0968407	-0.0623394	-2.00358	0.928702	2.93228	0.0322153	0.212615	-1.59889	2.47563	4.07453	0.00327259	0.0442155	-0.83319	2.36102
901	P36114	YKR018C	Mitochondrial outer membrane protein YKR018C	YKR18_YEAST	P36114		-1.03934	-1.60898	-1.79562	-0.128037	-0.731623	1.93888		-0.902641	-1.1054	-0.997769	-0.913187	-1.21743	-1.32124	-2.14624	-0.283754	-1.7451	-1.24765	-2.23296	-1.22902	-2.08752	-1.13941	-2.02929	-0.760224	-1.11603	-1.07949	0.0784804	-1.31802	-0.303542	-1.29517	-0.740763	-1.91508	-1.61368	-1.48131	0.13237	0.713379	0.850491	-1.50411	0.359741	1.86385	0.062606	0.165958	-0.858766	-0.979749
902	P36115	IRS4	Increased rDNA silencing protein 4	IRS4_YEAST	P36115									-1.07551	1.54566	1.8798	-0.0140653	0.449944	0.841915	0.865201	-0.566362	-1.76374	-2.13507	-1.98061	-1.64979	-2.06239	-0.939214	-1.65936	-1.715	0.223841	0.977525	-1.7916	-0.533494	0.529439	-0.065421	0.900947	0.939093											-0.280931	0.583972
903	P36116	VPS51	Vacuolar protein sorting-associated protein 51	VPS51_YEAST	P36116										-2.69688	-1.27838	-1.79727		-1.5919	-1.25111	-1.37037	-3.45167	-0.473614	-1.4111	0.0656598	-1.3575	-1.55101	-1.16849	-1.39606	-0.0522134	-1.84163	-2.05656	0.532172	-1.44976	-2.89259	-1.19842	-1.25296											-0.854559	-1.92418
904	P36120	DBP7	ATP-dependent RNA helicase DBP7	DBP7_YEAST	P36120									-0.645106	-0.981396	-2.32463			-2.56793	-0.459641	-2.99597	-1.18688	-1.23426	-1.85553	-1.27157	-1.5865	-2.07582	-2.24837	-1.89727	-0.716379	-7.41909	-4.22864	-0.94087	-1.83528	-1.47849	-2.41969	-2.23739											-3.32624	-1.31704
905	P36123	SAP190	SIT4-associating protein SAP190	SA190_YEAST	P36123		-1.74866	-2.64587	-0.607241	-3.59407	-0.954305	-1.18678	-1.85948		-0.281677	0.0753077	-1.15781		-1.51841	-0.575545	-0.333954	-0.956545	-1.67418	-1.44688	-4.31544	-2.29244	-2.19769	-2.96589	-2.98923	-1.78423	-1.04653	-0.521139	-0.00479977	-1.47182	-2.78267	-1.08043	0.491732	-2.09826	-1.66726	0.431002	0.690078	0.83981	-2.61131	-1.89866	0.712653	0.303589	0.447111	-0.839175	-0.454727
906	P36135	UTH1	Probable secreted beta-glucosidase UTH1	UTH1_YEAST	P36135				-0.37999						-1.76869	-1.12951	-0.109445	-1.61676	-0.170459	-0.613263	-0.472015	-1.66796	-1.60944	-1.51587	-1.43071	-2.32146	-1.55591	-0.760064	-1.34522	-0.829638	-0.280746	0.178019	-0.0995391	-1.11276	-1.40945	-1.62901	-0.599933											-0.257976	-1.00255
907	P36136	SHB17	Sedoheptulose 1,7-bisphosphatase	SHB17_YEAST	P36136	0.428449	-0.472598	1.32179	1.67186	0.720354	-0.815829	1.71063	1.96955	1.00501	1.26199	1.25393	2.40328	1.58212	1.30594	1.68725	2.3307	0.41962	0.0854154	-0.212269	0.444724	2.95703	3.83209	3.32715	-0.353387	1.80755	0.974988	1.18868	1.65302	1.77947	1.63795	1.98461	1.25469	0.184373	0.737375	0.553003	0.315796	0.550927	2.44072	0.896175	-1.54455	0.223954	0.369357	1.40606	1.48105
908	P36139	PET10	Protein PET10	PET10_YEAST	P36139	-2.13023	0.267323	0.284554	0.718636	-0.478658	1.34606	2.11971	-0.0850309	-0.16143	0.0231253	1.32244	0.0725115	-1.90149	0.948343	1.12893	0.627428	0.622471	-3.08857	-1.83183	-1.49737	-1.87491	0.951649	-2.3629	-2.5239	-0.525115	-0.5266	-2.96915	-0.847819	-1.90281	-0.651746	-0.360215	0.574229	-1.44882	-0.21493	1.23389	0.266043	0.504577	-1.45252	0.725518	2.17804	0.0756128	0.188961	-1.21717	0.314163
909	P36141	FMP46	Putative redox protein FMP46, mitochondrial	FMP46_YEAST	P36141			-2.17345	-0.724196	0.11703				-0.0658267	0.60635	1.1586	1.11948	-0.203902	1.08058	1.22457	1.18656	-0.821908	-2.34058	-2.61603	-2.13068	-0.96291	-2.72538	-2.56611	-1.31581	-0.188093	-0.325921	-0.0358063	-0.192995	0.118674	0.792472	0.93219	0.635565											-0.185704	0.704651
910	P36147	PAM17	Presequence translocated-associated motor subunit PAM17, mitochondrial	PAM17_YEAST	P36147		-0.145142	-0.564391	-0.479279	-0.833105	-1.18247	-1.20368		-0.169285	-0.398097	0.107984	-0.103915	-0.203985	0.11316	-0.182194	-0.130874	-0.983246	0.500108	0.171524	-1.50912	-1.33132	-1.07734	-2.00416	-1.82556	1.03136	0.582613	0.757928	0.16821	0.914681	1.43597	0.83077	0.0364165	-0.455184	-0.396271	0.058913	0.921814	0.953755	-1.55959	-1.07308	0.486508	0.135039	0.268939	0.635029	-0.140828
911	P36148	GPT2	Glycerol-3-phosphate O-acyltransferase 2	GPT2_YEAST	P36148		-3.62139	-1.42684	-2.44906	-0.870658	-3.30223	-1.89711		-2.75328	-1.36851	-1.28679	-2.56682		-3.83516	-3.1601	-2.46897	-2.92372	-1.81921	-1.33441	-1.79272	-2.39321	-2.75544	-1.05383	-1.72059	-0.75849	-1.30667	-0.53443	-0.797236	-0.952194	-0.741778	-0.902115	-0.879986	-1.96751	-2.4991	-0.531586	0.459727	0.66176	-1.98077	-2.02333	-0.0425623	0.956285	0.978323	-0.849206	-1.99385
912	P36149	BET3	Trafficking protein particle complex subunit BET3	BET3_YEAST	P36149									-1.03103	-1.86373	-3.08512	-1.50139	0.429198	-3.38808	-0.880594	0.100196	-3.02636	-3.03184	-2.9968	-1.32029	-2.39501	-1.52893	-1.48583	-2.11884	-0.993714	-0.541829	-0.577885	0.0986214	-0.0160048	-0.878845	-0.953957	-0.874737											-0.503702	-1.87032
913	P36151	YKR070W	Uncharacterized protein YKR070W	YK50_YEAST	P36151		-4.84883			-3.53454	-4.08711	-3.72205		-2.46467	-3.12862	-3.18998		-5.98981	-2.19912	-3.0396	-2.21075	-0.441169	-0.464508	-1.28506	-1.42967	-1.03104	-0.847717	-0.609994	-1.55019	-3.91467	-1.75489	-3.1674	-3.24817	-3.6845	-1.59695	-3.20494	-3.72364						-1.00974	-3.78123	-2.7715	0.000157633	0.0232283	-3.02128	-2.92776
914	P36154	AIM29	Altered inheritance rate of mitochondria protein 29	AIM29_YEAST	P36154		-1.00259	-2.49329	-1.7183	-1.21437	-1.40335	1.04008	-0.287888	-1.575	-0.122163	0.506241	1.29408	-0.34796	0.0303619	0.776535	0.790237	-3.47541	-3.23091	-2.34921	-1.43977	-0.466546	-1.29669	-1.75221	-1.57242	-0.689602	0.410176	0.56509	0.298932	0.583946	0.350244	0.796331	0.0864152	-2.62382	-1.73806	0.885765	0.234519	0.475707	-1.27197	-0.466382	0.805585	0.245837	0.389216	0.146149	0.0257879
915	P36156	ECM4	Glutathione S-transferase omega-like 2	GTO2_YEAST	P36156	-2.52895	0.161626	-0.378372	-0.661323	-2.90201	-0.471928	-0.890296	-1.29707	-1.42618	-0.245993	-0.0805338	0.174115	-0.455954	0.00219076	0.270376	0.345555	-2.10321	-3.30083	-3.07631	-2.67661	-3.32742	-2.44813	-2.08372	-2.96924	-0.969206	-0.759413	-0.714154	-1.05975	-0.574312	-0.299791	0.0452302	-0.383665	-2.78924	-0.851755	1.93749	0.023293	0.18212	-2.70713	-1.39032	1.3168	0.0700389	0.179502	-0.87563	-0.394649
916	P36158	YKR078W	Uncharacterized protein YKR078W	YK58_YEAST	P36158																	-1.76865	-1.78966	-1.21095	-0.995943	-2.7632	-2.049	-2.22121	-1.85714	-1.30427	-2.1315	-2.18311	-1.80171	-2.32176	-3.49213	-1.81184	-1.10842
917	P36159	TRZ1	Ribonuclease Z	RNZ_YEAST	P36159				-2.98805					-0.896347	-0.166003	-2.1165	-1.24267		-1.63202	-2.30181	-2.13635	-1.48473	-2.67933	-2.89638	-2.38733	-1.97807	-2.08178	-2.4349	-1.5318	-0.56488	-1.50291	-3.55335	-2.25044	-1.47676	-2.10153	-2.12238	-1.05582											-1.9679	-1.10538
918	P36160	RPF2	Ribosome biogenesis protein RPF2	RPF2_YEAST	P36160		-1.55948				2.75398	-4.03464		0.223508	0.195314	-0.199866	-0.230225	0.145318	0.610586	0.0561011	-0.609482	-2.05482	-0.174509	-1.42129	-2.23945	-1.02585	-2.17039	-1.7472	-1.29957	0.593701	0.867246	0.515229	0.878455	1.34088	1.39603	0.521242	0.62868											0.713658	-0.00281717
919	P36161	NUP133	Nucleoporin NUP133	NU133_YEAST	P36161		-4.1664	-1.3221	-1.05232	-5.45791	-6.96317	-2.51063			-3.79406	-1.72698	-1.51478	-3.27841	-3.8063	-2.97583	-1.58978	-3.74013	-0.615368	-0.826379	-1.6586	-1.82118	-0.636263	-2.2415	-6.9153	-3.95798	-6.01956	-3.02414	-3.51795	-2.84473	-3.37217	-2.39146	-3.86109	-1.71012	-2.18027	-0.470157	0.708146	0.848769	-2.90356	-4.97724	-2.07367	0.339636	0.481926	-4.12991	-2.34528
920	P36164	TVP38	Golgi apparatus membrane protein TVP38	TVP38_YEAST	P36164															-0.844693	-2.91992	-1.68138	-1.34709	-2.71891	-1.03228	-2.82727	-1.72407	-1.07072	-2.06906	0.0388869	-1.06286	-1.14711	-2.801	-0.992744	-4.10258	-1.519	-3.89446
921	P36421	TYS1	Tyrosine--tRNA ligase, cytoplasmic	SYYC_YEAST	P36421	-0.499543	2.7224	1.76336	1.7891	1.67279	1.75605	2.23775	1.19152	1.76273	1.95496	1.28127	1.83314	1.21732	1.7189	2.23017	2.41353	0.366642	0.878949	1.09911	-0.694499	1.67718	1.02022	0.965988	0.699935	1.82693	1.40696	2.16561	1.88071	2.68733	2.67965	1.97263	0.59608	0.41255	1.44383	1.03128	0.241237	0.483983	1.09083	1.71453	0.6237	0.0815186	0.197905	1.82005	1.70803
922	P36516	MRPL3	54S ribosomal protein L3, mitochondrial	RM03_YEAST	P36516				-0.957851		-1.17599			-1.34147	-0.503124	-0.917297	-1.23122		-1.16093	-1.02858	-1.40434	-2.60504	-2.3701	-2.20363	-0.576509	-0.471689	-1.74306	-2.01691	-1.39804	-1.31824	-1.41318	0.594085	-0.722246	-0.154649	-0.306887	-0.297131	-0.417439											-0.714893	-0.99828
923	P36517	MRPL4	54S ribosomal protein L4, mitochondrial	RM04_YEAST	P36517				-2.15014	-1.94332						-2.34922	-0.879428			-1.63036	-2.42018	-1.65613	-3.07489	-1.48547	-2.03984	-1.87988	-1.56878	-2.09161	-1.72392	-2.47205	-1.40196	-0.454153	-1.3592	-0.480803	-1.68814	-0.61933	-2.11775
924	P36519	MRPL7	54S ribosomal protein L7, mitochondrial	RM07_YEAST	P36519			-2.4839	-3.49302	-3.42674				-0.988091	-2.26834	-1.10935	-2.51658	-2.80356	-0.529993	-0.578992	-1.14319	-2.69082	-1.10187	-2.38813	-1.55158	-1.06408	-0.791948	-2.30054	-1.31385	-1.47251	-2.35527	-0.633542	-2.78882	-0.802	-0.367175	-2.24132	-2.52115											-1.81254	-1.72059
925	P36520	MRPL10	54S ribosomal protein L10, mitochondrial	RM10_YEAST	P36520					-1.15289							-5.28808			-5.81968	-6.1029	-1.42752	-1.05002	-0.790925	-1.84399	-1.56607	-1.6743	-1.69769	-1.90571	-1.19499	1.01067	-0.452292	-1.16447	1.40127	0.603221	-0.149837	1.41014
926	P36521	MRPL11	54S ribosomal protein L11, mitochondrial	RM11_YEAST	P36521										-4.86901				-3.27311	-4.82109	-3.15784	-1.86327	-2.48712	-1.18281	-2.39839	-1.60291	-2.6665	-1.8371	-1.47311	-4.86312	-2.05418	-5.27694	-0.67963	-4.48351	-4.1448	-4.82931	-0.754413
927	P36534	MRPL40	54S ribosomal protein L40, mitochondrial	RM40_YEAST	P36534									-0.247231	-0.336731		-4.07081			-2.083	-0.855325	-1.51695	-0.556067	-1.99189	-2.1431	-2.07255	-2.77893	-1.53421	-2.34604	-0.221769	-0.887088	-1.54779	-2.42765	-2.37345	-1.67258	-2.9736	-1.44896											-1.27108	-1.55159
928	P36775	PIM1	Lon protease homolog, mitochondrial	LONM_YEAST	P36775	-1.68609	-2.22746	-2.00399	-1.31349	0.268184	-1.21963	-2.31654	0.274724	0.995627	-0.277437	-0.168106	-0.580162	0.630509	0.117248	-0.73743	-0.449478	-0.607096	-2.11138	-0.894597	-1.26384	-2.46725	1.4506	-0.0391303	1.99417	-0.687883	0.431861	0.249414	-0.282206	-0.0866244	-0.46495	0.117262	-0.766287	-1.21923	-1.80776	-0.588531	0.174403	0.41935	0.234597	-0.748315	-0.982912	0.436782	0.569695	-0.0722035	-0.00751937
929	P37012	PGM2	Phosphoglucomutase 2	PGM2_YEAST	P37012	3.79092	4.54683	4.23057	5.04308	4.79668	3.877	4.25284	4.31951	4.70825	4.812	4.95878	5.24195	4.6198	4.91801	5.27972	5.41762	3.54955	4.31793	3.10767	2.75368	3.68039	3.70536	3.97688	3.30579	5.00984	5.22992	5.39162	5.56279	5.20252	5.08432	5.5192	5.73106	3.43221	4.40285	0.97064	0.0638805	0.267174	3.66711	4.31151	0.644404	0.0330096	0.114816	5.29854	4.93024
930	P37020	GEF1	Anion/proton exchange transporter GEF1	GEF1_YEAST	P37020															-11.2912	-9.87564	-3.81762	-0.964438	-0.558465	-2.22383	-1.24445	-0.744858	-2.80815	-2.15285	-1.66766	-10.1464	-10.794	-10.8738	-12.7272	-12.4511	-1.19456	-2.23196
931	P37262	SOL2	6-phosphogluconolactonase-like protein 2	SOL2_YEAST	P37262									-1.16818	-0.669136	-0.759204	-0.599719	-1.47019	-0.182293	0.559902	0.882668	-1.15971	-2.93906	-1.30249	-2.19373	-1.06887	-1.89916	-0.952136	-1.30217	0.468742	1.06228	-0.0234823	-0.96091	0.0846494	0.0794943	-0.0953555	-0.931162											0.136657	-0.799061
932	P37267	CBP4	Assembly factor CBP4	CBP4_YEAST	P37267										-4.05204	-4.63283	-5.25878			-0.629226	0.967643	-2.72905	-1.42188	-2.6801	-2.1587	-2.48201	-2.13267	-2.2172	-2.14134	-2.51115	-2.20342	-1.24955	0.319302	-1.29593	-0.468862	-1.32011	-1.55918											-1.4112	-4.64788
933	P37291	SHM2	Serine hydroxymethyltransferase, cytosolic	GLYC_YEAST	P37291	1.89928	4.34475	3.73731	4.27771	3.92626	4.15458	4.30647	3.35699	5.35478	5.38218	4.81677	4.34739	4.08938	5.36429	5.11511	4.93845	2.43429	3.78259	3.01475	1.62001	3.3537	3.19946	2.76061	2.10273	4.70047	4.19809	4.40181	4.48383	4.83556	4.98396	4.70816	4.01357	2.71291	3.56476	0.851853	0.288636	0.528686	2.85413	3.93607	1.08195	0.0211395	0.0928493	4.44605	4.97528
934	P37292	SHM1	Serine hydroxymethyltransferase, mitochondrial	GLYM_YEAST	P37292	0.182584	1.824	1.57021	1.98916	3.05353	1.9214	2.06376	1.31997	2.56277	3.00576	2.82017	3.02297	2.30334	3.49488	3.3053	3.33279	1.13885	1.96099	1.00406	0.260317	1.62119	1.19687	0.99807	0.0780736	2.92059	3.19903	3.23207	2.8119	3.55493	3.76941	3.59298	3.02226	1.09105	1.39149	0.300438	0.597838	0.781695	0.973553	2.08966	1.11611	0.0609794	0.163994	3.0409	2.85292
935	P37296	STV1	V-type proton ATPase subunit a, Golgi isoform	STV1_YEAST	P37296		-0.750101		-0.933347		-1.13892	-1.40611		-2.21223	-1.96482	-2.7061	-4.09493		-1.35043	-1.15131	-1.13457	-1.5741	-0.459532	-1.29225	-2.55396	-1.2181	-0.606587	-1.94201	-0.995946	-4.75469	-4.26694	-2.38902	-2.10292	-1.85987	-2.91977	-3.41835	-4.77166											-3.37839	-2.74452
936	P37297	STT4	Phosphatidylinositol 4-kinase STT4	STT4_YEAST	P37297																	-0.648133	-1.29858	-1.0118	-1.69376	-1.86124	-1.23247	-2.43517	-1.84367	-2.47262	-3.13577	-2.2559	-3.42032	-4.48047	-2.43626	-6.91176	-1.73762
937	P37299	QCR10	Cytochrome b-c1 complex subunit 10	QCR10_YEAST	P37299									-1.17841	-1.4528	-0.222	0.158067	-0.156803	-0.471254	0.636462	0.534132	-2.90118	-1.82749	-1.69717	-1.03532	-1.62212	-1.32771	-2.00696	-1.48034	3.80254	3.6036	3.53117	3.51991	2.1607	2.87752	0.870559	-0.183198											3.6143	-0.673787
938	P37302	APE3	Aminopeptidase Y	APE3_YEAST	P37302	-1.72597	2.91223	1.70463	2.3901	1.31925	2.03988	2.8723	0.970673	3.64208	2.49425	2.36064	1.89718	1.67132	2.72745	2.76028	2.32888	0.269278	2.72289	0.637765	-1.69937	1.05371	0.712194	-0.360202	-2.39809	2.68539	0.383122	1.70635	2.2844	2.0334	1.69926	1.5298	1.11147	0.482641	1.32025	0.837605	0.566968	0.75439	-0.248097	1.80053	2.04862	0.0596644	0.162519	1.76481	2.59854
939	P37303	GLY1	Low specificity L-threonine aldolase	GLY1_YEAST	P37303		0.608349	-1.67398	-0.141448	-2.17721	0.564158	0.737018		0.982971	0.143958	-0.998185	-0.314287	-0.383096	0.920646	0.818187	0.765137	-2.05569	-0.746569	-4.03507	-2.77678	-1.59814	-2.33364	0.519193	-2.31518	0.211866	-0.42408	0.385544	0.0442258	1.05894	0.949327	-0.295347	-0.153345	-2.40353	-0.402358	2.00117	0.0987918	0.321951	-1.43194	-0.292011	1.13993	0.355909	0.500447	0.0543891	-0.0463855
940	P37838	NOP4	Nucleolar protein 4	NOP4_YEAST	P37838									-2.98041	-3.23911	-4.31364	-4.10678	-3.5533	-2.89877	-3.35077	-3.94405	-2.11707	-0.964575	-2.39371	-1.75221	-1.26303	-0.792975	-3.29479	-1.38751	-3.50728	-5.74958	-3.52446	-4.55841	-2.81046	-3.05911	-3.79028	-4.86506											-4.33493	-3.65998
941	P37898	AAP1	Alanine/arginine aminopeptidase	AAP1_YEAST	P37898		-0.696626		-0.212443		-2.63992	-0.232677		-0.670088	-0.859052	-0.360455	-0.800844	-0.468042	-0.402509	-0.429182	-0.556185	-2.09957	-1.99781	-0.798416	-1.40832	-1.64237	-1.78325	-2.20118	-1.74587	-0.332854	-0.586159	-0.87471	-0.504942	-0.254793	-1.21227	-0.0265035	-0.489498											-0.574666	-0.67261
942	P38009	ADE17	Bifunctional purine biosynthesis protein ADE17	PUR92_YEAST	P38009	-1.57916	2.03738	1.37318	2.41243	1.91162	1.43697	2.23738	0.533068	2.69008	2.564	2.23099	2.36961	1.84021	2.77351	3.2252	2.97722	1.05273	1.61068	1.81651	0.0831398	0.602859	0.749449	0.23797	-0.605848	2.5494	2.45266	3.26089	2.94875	2.93519	3.23735	2.98437	2.33672	1.14076	1.06096	-0.0798066	0.938082	0.962059	0.246107	1.52976	1.28365	0.0365852	0.119988	2.80293	2.46367
943	P38011	ASC1	Guanine nucleotide-binding protein subunit beta-like protein	GBLP_YEAST	P38011	3.00255	5.86224	5.68714	5.66077	4.58173	4.97959	5.78538	5.78284	7.37409	7.06038	6.98065	6.85508	6.5508	7.19483	6.91533	7.11447	4.83316	5.54077	5.06399	3.92012	4.75013	4.51096	4.47323	3.90517	6.67701	6.31947	6.88104	7.03593	6.28652	6.05995	6.16655	7.06472	4.83951	5.05317	0.213662	0.78933	0.885926	4.40987	5.28239	0.872513	0.0470212	0.138501	6.72836	7.06755
944	P38013	AHP1	Peroxiredoxin type-2	AHP1_YEAST	P38013	1.10397	1.8305	2.90935	3.40306	0.992657	2.05032	2.87117	2.22652	3.45618	4.57707	4.58516	4.63186	3.27591	3.95208	3.77887	4.06462	1.92635	0.326288	0.650425	0.823811	0.62495	-0.49105	0.528866	0.429104	3.0056	2.9454	3.32948	3.66693	2.48951	2.48284	3.0709	3.77043	0.931717	2.31172	1.38	0.0692777	0.278387	0.272967	2.03517	1.7622	0.00927454	0.0664741	3.23685	4.31257
945	P38061	RPL32	60S ribosomal protein L32	RL32_YEAST	P38061	1.75261	3.13627	2.97916	3.26904	2.81326	2.57125	2.82452	1.19311	4.30428	4.30956	3.6845	4.08682	3.31756	4.2328	4.0197	4.01739	1.42863	2.57679	2.14429	1.85264	2.40678	2.71805	1.3731	1.25406	6.77698	6.70279	6.94439	6.47556	6.29334	6.86441	6.48702	6.58341	2.00059	2.78427	0.783683	0.114435	0.340925	1.938	2.35054	0.412538	0.470379	0.601524	6.72493	4.09629
946	P38063	PRS4	Ribose-phosphate pyrophosphokinase 4	KPR4_YEAST	P38063		-0.290013			-4.17728	-1.79311	-2.65169		-0.0354838	-0.146023	-0.658359	-0.850786		-1.53524	-0.558092	-0.896385	-1.89461	-2.00886	-2.00662	-0.932679	-2.54928	-2.67473	-2.17146	-2.33521	-0.888621	-3.10955	-1.38325	-4.75753	-1.35718	-0.371155	-1.91412	-2.99642						-2.43267	-2.87403	-0.441354	0.493714	0.614218	-2.53474	-0.422663
947	P38064	MRPL16	54S ribosomal protein L16, mitochondrial	RM16_YEAST	P38064									-8.9916					-5.95589	-6.56632		-2.15105	-3.95748	-1.48968	-1.84323	-1.22926	-3.28362	-2.11046	-2.00326	-6.53208	-2.49102	-7.24426	-0.406955	-10.9538	-5.63066	-5.67395	-1.62582
948	P38065	APL3	AP-2 complex subunit alpha	AP2A_YEAST	P38065																	-1.1309	-1.85706	-1.57713	-0.625694	-2.80926	-1.44732	-3.25819	-1.97045	-1.51621	-2.41861	-13.3254	-11.78	-13.0965	-11.432	-12.1346	-1.90821
949	P38066	RIB1	GTP cyclohydrolase-2	RIB1_YEAST	P38066		-4.84419	-3.45684	-4.91939	-3.74441	-3.86566	-3.07282										-1.92622	-1.99443	-2.6189	-2.13189	-1.99675	-2.48719	-1.04208	-1.1064	-1.47737	-1.79955	-0.80778	-2.54731	-2.6057	-2.55719	-1.18597	-2.19674	-2.16786	-4.40681	-2.23895	0.00375891	0.0984987	-1.65811	-3.56096	-1.90286	0.00939993	0.0664741
950	P38067	UGA2	Succinate-semialdehyde dehydrogenase [NADP(+)]	UGA2_YEAST	P38067			-1.04167	1.68746	4.36281	-0.664128	-1.0055		-1.86701	-0.372222	-0.641516	-1.18594	-1.26288	-0.261564	-0.787579	-2.19858	-1.72702	-0.993651	-1.4682	-2.77703	-0.930045	-1.97853	-1.3688	-1.03959	-0.529417	-0.228614	-0.744904	-0.451552	-0.995362	-0.5594	-0.67692	-0.580531						-1.32924	0.897728	2.22697	0.192338	0.3392	-0.488622	-1.01667
951	P38068	GRX7	Monothiol glutaredoxin-7	GLRX7_YEAST	P38068		-1.59571					-1.43975				-0.30015						-1.56286	-1.63354	-1.15911	-1.66429	-1.23226	-1.93861	-1.52784	-2.62567	-1.93168	-2.94409	-3.81331	-1.44509	-2.87254	-1.07042	-2.03762	-0.40822
952	P38069	MNN2	Alpha-1,2-mannosyltransferase MNN2	MNN2_YEAST	P38069		-4.12827	-4.17428	-4.39626		-2.36172	-2.38578		-1.52853	-1.20726	-0.949454	-1.85927	-1.14705	-0.975415	-1.72001	-4.06357	-3.47931	-2.20422	-1.90881	-1.23674	-1.44173	-0.523546	-1.0897	-2.70014	-2.10642	-3.17211	-4.34423	-1.1743	-1.33336	-1.7889	-1.44139	-2.94584	-2.20727	-4.23294	-2.02566	0.015287	0.167448						-2.69926	-1.38613
953	P38071	ETR1	Enoyl-[acyl-carrier protein] reductase [NADPH, B-specific], mitochondrial	ETR1_YEAST	P38071		1.60437	1.13829	1.73521	2.4882	1.43684	1.43051	0.332477	2.51923	2.87202	2.57362	1.27564	1.13057	3.21832	3.01439	2.45391	-0.617308	-0.0682743	0.218385	-2.64539	1.6133	1.59672	0.3843	-1.72152	2.22091	1.9396	2.30892	1.8989	2.5641	3.0587	3.02399	1.34945	-0.778147	1.49262	2.27077	0.0332593	0.214598	0.468198	1.42201	0.95381	0.329818	0.471765	2.09208	2.31013
954	P38072	SCO2	Protein SCO2, mitochondrial	SCO2_YEAST	P38072		2.16828	1.19368	2.35535	-2.89582	0.879488	1.64166	0.026521	0.721193	0.664812	1.08865	0.544488	0.835479	0.869857	1.20831	2.05854	-1.86575	-2.49225	-2.35023	-1.42837	-2.98825	-1.83619	-1.20295	-1.73875	-2.17443	-2.5222	-2.49106	-1.71641	-2.18563	-2.2861	-2.0927	-3.53406	-2.03415	1.90577	3.93991	0.000221673	0.0251486	-1.94154	-0.0870379	1.8545	0.131185	0.264713	-2.22603	0.754785
955	P38074	HMT1	Protein arginine N-methyltransferase 1	HMT1_YEAST	P38074		0.710079	-9.69106	-0.178842	-3.25814	-0.941968	-0.434032		-2.86685	-1.99009	-1.9806	-0.905851	-2.43667	-1.3106	-0.963602	-0.716136	-2.62007	2.5525	-1.53825	-1.72248	-1.66978	-1.4613	-1.72118	-1.36355	-5.72625	-2.62777	-2.31381	-1.87055	-0.287727	-1.53127	-1.55102	-0.801966	-0.832076	-3.05328	-2.2212	0.505879	0.696194	-1.55395	-1.54471	0.00923957	0.990444	0.994445	-3.13459	-1.93585
956	P38075	PDX3	Pyridoxamine 5'-phosphate oxidase	PDX3_YEAST	P38075	-1.61885	0.950402	0.997145	1.50264	0.513519	0.708751	1.21931	0.736776	2.19413	2.26727	2.34529	2.29455	1.07307	2.21214	2.04308	1.71852	0.100872	0.134448	-0.0211332	-2.1072	0.432064	-0.0451583	-0.852156	-0.857634	2.44113	2.35202	2.53455	2.43324	2.38726	2.9281	2.36018	1.95496	-0.473253	0.457835	0.931088	0.33592	0.567644	-0.330721	0.794589	1.12531	0.018576	0.0865412	2.44023	2.27531
957	P38077	ATP3	ATP synthase subunit gamma, mitochondrial	ATPG_YEAST	P38077	2.54064	0.222346	-0.0622215	0.709884	0.557521	0.311912	0.338253	-0.737192	0.0194766	0.504932	0.831513	1.43268	0.732454	1.44981	1.32892	1.36613	0.63725	0.677335	-0.0464568	-1.14663	0.625132	0.696453	-0.432101	0.102282	0.268937	0.738526	0.421445	1.05885	1.26271	1.77021	0.534184	0.0149502	0.0303757	0.852663	0.822287	0.299099	0.538103	0.247942	0.117623	-0.130318	0.750458	0.837342	0.621939	0.697151
958	P38079	YRO2	Protein YRO2	YRO2_YEAST	P38079	-0.336548	-0.808354	-0.349655	1.41697	-2.87237	-5.67867	-1.119	-2.49317	0.479981	2.11131	2.04111	2.28276	0.420127	1.64368	1.58849	1.72295	0.193102	-3.70451	0.841967	1.92727	-1.6082	-2.16902	-1.87666	-1.51127	3.53866	4.69906	5.61792	5.82327	2.5526	4.39562	5.62245	4.86803	-0.185543	-0.0193973	0.166146	0.904023	0.942255	-1.79129	-3.0408	-1.24952	0.244224	0.388197	4.91973	1.72879
959	P38080	AKL1	Serine/threonine-protein kinase AKL1	AKL1_YEAST	P38080		0.0859482	-4.04803	-1.23803		-1.2025	-0.921049	-0.784155		-1.56744	-1.71754	-1.36887		-2.50379	-0.454969	-2.7763	-2.5794	-0.898572	-3.15405	-1.13372	-2.35475	-1.87815	-1.82999	-2.0873	-2.31431	-2.02236	-2.51962	-4.05542	-1.81276	-2.62534	-3.58762	-3.55258	-1.94144	-1.73337	0.208066	0.870118	0.93258	-2.03755	-0.969235	1.06831	0.0017094	0.0371299	-2.72793	-1.55128
960	P38081	YBR056W	Uncharacterized glycosyl hydrolase YBR056W	YBQ6_YEAST	P38081	0.653732	1.39655	0.684847	1.86074	1.09598	0.743809	1.55786	-0.20261	2.46901	2.748	2.94448	2.61555	2.20158	3.10557	2.99545	3.06897	0.528083	1.02435	1.19184	1.0559	0.673722	-0.74397	0.11567	-0.173196	2.13168	2.50153	2.39924	2.11929	2.66661	2.78339	2.86897	2.56564	0.950043	1.14897	0.198922	0.565079	0.753438	-0.0319436	0.798759	0.830703	0.131455	0.264828	2.28794	2.69426
961	P38088	GRS1	Glycine--tRNA ligase 1, mitochondrial	SYG_YEAST	P38088	0.824207	2.10819	1.81727	2.54058	2.44014	1.92964	2.50613	1.51779	3.22915	3.76472	3.39912	3.05901	3.10346	3.74008	3.88431	3.63879	1.1813	1.23231	1.24545	0.62766	1.35039	0.940835	0.411587	0.453173	3.12901	2.88679	2.87758	2.99257	3.44613	3.6893	3.71592	2.9372	1.07168	1.82256	0.750882	0.105038	0.330622	0.788996	2.09843	1.30943	0.00657518	0.0540572	2.97149	3.363
962	P38109	YBR139W	Putative serine carboxypeptidase YBR139W	YBY9_YEAST	P38109	1.09028	1.56171	0.869966	2.12791	2.13899	1.04656	1.71497	1.98543	1.02103	1.13965	2.01355	2.15589	1.49536	0.751399	0.80809	-0.0461558	0.724562	-0.46648	-0.950324	0.306168	0.667042	0.490398	-0.406239	1.38818	1.20119	1.53392	0.87237	1.35604	1.70886	1.06134	1.28727	1.93354	-0.0965186	1.41247	1.50898	0.0181243	0.172103	0.534845	1.72149	1.18664	0.035988	0.119988	1.24088	1.58253
963	P38112	MAK5	ATP-dependent RNA helicase MAK5	MAK5_YEAST	P38112										-4.43157	-5.69474	-2.8432		-3.8006	-4.31781	-3.09968	-1.93449	-2.2985	-1.80126	-1.65458	-2.53087	-1.4918	-1.94681	-2.03953	-1.70604	-1.86656	-4.28212	-4.40453	-1.40949	-2.36286	-2.15792	-3.10293											-3.06481	-4.32317
964	P38113	ADH5	Alcohol dehydrogenase 5	ADH5_YEAST	P38113		-0.360908	0.588693	0.961354	-1.35469	-0.701876	-1.31458		-2.26213	-1.26293	0.25285	-1.50488	1.19018	-1.69243	-1.02957	-0.867256	-2.56615	-1.98165	-2.68875	-1.27285	-2.23657	-2.68112	-2.38563	-2.83887	-1.8903	-3.55293	3.51256	0.987333	-3.47921	-3.58013	-3.3304	-1.72178	-2.12735	0.39638	2.52373	0.00412507	0.0986892	-2.53555	-1.12371	1.41183	0.00200799	0.0399095	-0.235831	-1.19427
965	P38115	ARA1	D-arabinose dehydrogenase [NAD(P)+] heavy chain	ARA1_YEAST	P38115	-0.156942	1.23553	0.756067	1.95085	0.810418	1.38365	1.49777	2.07513	1.74093	1.86533	1.84536	2.23948	1.89108	2.42828	2.87167	2.95538	0.796096	1.37213	-0.776242	-0.20779	1.025	0.525775	0.525476	-0.104165	0.701854	1.12747	1.99046	1.66857	2.11544	2.14105	2.39964	1.93677	0.296048	0.946375	0.650327	0.359522	0.579567	0.493021	1.44174	0.948722	0.034135	0.117164	1.37209	1.92277
966	P38116	ARL1	ADP-ribosylation factor-like protein 1	ARL1_YEAST	P38116									-3.61385	-2.07824	-1.86034	-0.993604	-3.02687	-0.886408	-0.157516	-0.0750869	-1.0321	-2.55674	-1.85174	-1.28488	-0.537711	-2.98938	-0.967957	-2.65466	-0.472324	0.00705387	-0.3016	0.190965	-0.26305	-0.0981049	-1.06327	-1.00804											-0.143976	-2.13651
967	P38122	ECM31	3-methyl-2-oxobutanoate hydroxymethyltransferase	PANB_YEAST	P38122		-2.00576							-2.51567	-1.83819	-2.15516	-1.31719	-2.44884	-0.727208	-2.90502	-1.46189	-2.25045	-1.67787	-1.1705	-1.52613	-2.89679	-1.75979	-1.99593	-2.04036	-3.84823	-3.25706	-0.616065	-1.07502	-0.616233	-1.11341	-0.685781	-2.87268											-2.19909	-1.95655
968	P38127	RIM2	Mitochondrial carrier protein RIM2	RIM2_YEAST	P38127		-5.08004	-3.87495						-3.35275		-2.78013	-1.85888	-3.83705	-1.58925	-1.54791	-1.31884	-1.48281	-2.96436	-0.359199	-1.32557	-0.753071	-1.06163	-0.606604	-1.55564	-2.25808	-7.2085	-5.85984	-4.8195	-1.91889	-1.80211	-1.90201	-2.15416											-5.03648	-2.66392
969	P38129	TAF5	Transcription initiation factor TFIID subunit 5	TAF5_YEAST	P38129							-4.05465		-2.29413	-2.35853	-1.06783	-1.62266		-1.73733	-2.45686	-3.08277	-2.50238	-2.28991	-1.89011	-1.93078	-1.10427	-1.34874	-1.8439	-1.75099	-0.142337	-1.59213	-1.13238	-2.58411	-0.670263	-1.0557	-1.51939	-2.05261											-1.36274	-1.83579
970	P38130	KTR3	Probable mannosyltransferase KTR3	KTR3_YEAST	P38130		1.38199		-3.13194			-0.994044		0.859417	0.6258	-0.0166407	-0.673524	0.0100845	0.617629	0.43671	-0.156635	-3.55376	-2.01819	-1.83402	-1.71973	-2.05515	-1.59383	-2.15641	-1.78795	0.489294	-0.465217	0.41898	-0.02907	0.506699	0.973714	0.522227	0.326734											0.103497	0.198763
971	P38131	KTR4	Probable mannosyltransferase KTR4	KTR4_YEAST	P38131	-1.8645	0.440492	-0.743731	0.415745	-1.46473	-0.103797	0.0695571	-0.998293	0.470774	-0.448862	1.65336	1.59556	1.02594	1.48173	0.680898	1.69858	-0.838996	1.50984	-2.71875	-1.80235	-1.49282	-0.453636	-2.69349	-2.06198	1.2788	2.87422	1.89057	1.6173	1.87847	1.6139	1.76045	1.49099	-0.962564	-0.437998	0.524566	0.639056	0.8021	-1.67548	-0.624317	1.05116	0.129995	0.263961	1.91522	0.817707
972	P38137	PCS60	Peroxisomal-coenzyme A synthetase	FAT2_YEAST	P38137	0.758849	-0.390412	-1.62551	-0.651665	-1.20509	-0.360055	0.214268	-1.65182	0.653672	0.264646	0.30025	-0.343704	-1.32733	0.388172	0.514395	-0.0317635	-3.42146	-0.287762	-0.671173	-1.99052	-1.14118	-2.03697	-2.98879	-1.74206	0.530102	0.175201	1.25245	1.1486	1.16857	0.91165	0.391753	0.351815	-1.59273	-0.477184	1.11555	0.243724	0.485811	-1.97725	-0.750675	1.22658	0.0744701	0.187148	0.776588	0.218716
973	P38138	ROT2	Glucosidase 2 subunit alpha	GLU2A_YEAST	P38138	6.48833	5.01655		1.87523	-3.43889		-0.0442888		0.917342	0.761655	-0.175631	1.05136		0.509579	-0.966646	-0.304949	-3.09373	-2.81812	1.44845	-0.0620079	-3.07909	-1.38912	5.85456	-1.64615	0.926403	1.14817	0.338851	1.25934	0.620848	0.827445	-0.0359361	-1.05347	-1.13135	4.46004	5.59139	0.0230671	0.181706						0.918191	0.638681
974	P38144	ISW1	ISWI chromatin-remodeling complex ATPase ISW1	ISW1_YEAST	P38144				7.73086		4.64723	-1.38214		-0.821877	-0.261378	-1.06184	0.512387	-1.60251	-1.48348	-0.755043	-1.43496	5.76432	3.60959	-3.35731	0.652457	-3.50836	4.08313	1.84411	-2.49165	0.403789	-0.144801	1.06196	0.109236	0.53893	-0.174411	0.167558	0.912367											0.357546	-0.408176
975	P38145	RIB5	Riboflavin synthase	RISA_YEAST	P38145				-4.9199			-4.65766		-5.14266	-2.47156	-2.53036	-2.74629		-3.60087	-1.96125	-2.48785	-1.62006	-4.06296	-1.15329	-1.04223	-1.09679	-2.0683	-1.4784	-1.19608	-4.32938	-4.90018	-2.65824	-2.86387	-2.83931	-3.45855	-5.35204	-0.948026											-3.68792	-3.22272
976	P38146	YPT10	GTP-binding protein YPT10	YPT10_YEAST	P38146						-0.687025	0.122648				-10.2266	-1.85138	-2.8132	-1.26029	-1.11354	-0.646023	-2.73337	-0.573821	-2.25495	-1.45152	-1.34004	-1.30914	-2.65988	-0.930667	-3.46814	-2.24737	-1.86765	-3.70097	-2.43412	-0.835604	-3.58843	-1.60979
977	P38149	DUG2	Probable di- and tripeptidase DUG2	DUG2_YEAST	P38149									-3.07317	-3.57831	-6.55512	-5.32864		-3.68059	-3.72776	-4.16429	-2.00316	-1.74281	-1.31655	-1.66215	-1.56237	-1.49214	-1.83054	-0.513479	-1.15345	-5.14801	-5.74365	-1.53329	-3.96996	-4.32818	-4.72613	-3.37425											-3.3946	-4.63381
978	P38153	APM3	AP-3 complex subunit mu	AP3M_YEAST	P38153		-1.36089	-3.95287	-4.02603	-2.2402	-1.75583	-1.64137		-1.28638	-0.707009	-2.30029	-1.95157		-1.77045	-1.61987	-2.56134	-2.22663	-3.15678	-2.44653	-1.71689	-0.769384	-3.19052	-2.73625	-0.893739	-2.83841	-2.93437	-2.0415	-2.48016	-1.82884	-1.71374	-2.02315	-3.28809	-2.38671	-3.11326	-0.726557	0.41299	0.626068	-1.89747	-1.87913	0.0183398	0.981507	0.990792	-2.57361	-1.56131
979	P38162	MIX23	Mitochondrial intermembrane space cysteine motif-containing protein MIX23	MIX23_YEAST	P38162		-2.31156		-2.35747			-1.64623		-1.64263	-0.999548	0.831864	0.520479	-2.49122	-0.821845	0.092168	0.53362	-1.86814	-2.31041	-1.06618	-1.4874	-1.75099	-2.94409	-1.88119	-1.9161	-2.08408	-2.33508	-3.15175	-1.26989	-0.907675	-1.39619	-10.2601	-0.319391											-2.2102	-0.322459
980	P38164	SEA4	SEH-associated protein 4	SEA4_YEAST	P38164		-3.33968		-8.43565		-2.36387	-2.18984								-2.84311		-1.5592	-5.68875	-1.10039	-2.05242	-1.917	-2.12794	-1.53231	-1.9473	-0.526242	-2.13299	-1.45104	-2.63205	-1.14238	-0.47264	-3.3701	-2.03677
981	P38166	SFT2	Protein transport protein SFT2	SFT2_YEAST	P38166		3.76233				1.22598			-3.15946	-2.14225	-1.14238	-1.03968		-1.13269	-1.17416	-0.983281	-2.68185	-1.08162	-1.99956	-1.4454	-0.352505	2.1979	-2.54108	-0.919913	1.32755	0.795649	1.84974	1.34325	0.339331	1.65921	0.443552	1.67386											1.32905	-1.87094
982	P38169	BNA4	Kynurenine 3-monooxygenase	KMO_YEAST	P38169				-3.94614	-4.29613				-3.03118	-3.8493	-6.52489	-4.15339		-3.11429	-1.56474	-1.64937	-2.60265	-0.364178	-2.66913	-1.16846	-2.15795	-1.97213	-1.60164	-3.33146	-1.83059	-1.9856	-0.90835	-4.55519	-1.96172	-1.32496	-1.66505	-6.6782											-2.31993	-4.38969
983	P38172	MRX3	MIOREX complex component 3	MRX3_YEAST	P38172				-1.63745			-3.4933					-9.26608		-7.72263	-3.78466	-3.37162	-3.04733	-3.78013	-1.4135	-1.88948	-1.80365	-2.11056	-2.25276	-1.81063	-1.61934	-2.22204	-0.639931	-1.00054	-5.43171	-3.46716	-3.4837	-1.85169
984	P38174	MAP2	Methionine aminopeptidase 2	MAP2_YEAST	P38174	-4.67922	-0.899027	-2.4235	-1.0655	-1.13316	-0.928182	-0.626722	-0.589591	-0.905165	0.149711	-0.718573	-0.696138	-1.00712	-0.325559	0.528358	-1.45201	-1.81926	-3.05023	-1.8552	-0.810014	-1.98163	-2.61095	-3.6151	-1.49707	-2.06205	-0.470769	-1.38485	-2.09714	-1.56625	0.19021	0.122378	0.277912	-1.88368	-2.26681	-0.383134	0.711127	0.849051	-2.42619	-0.819413	1.60677	0.014823	0.0792871	-1.5037	-0.542541
985	P38181	NUP170	Nucleoporin NUP170	NU170_YEAST	P38181		1.29561		-0.105083		1.96339	2.19743		-0.0802803	-1.65084	-0.548969	-5.05062	-1.17233	-0.00296686	-1.03901	0.242622	-3.04469	-1.96434	-1.53887	-0.792236	-1.6262	-1.16488	-1.31604	-2.65512	-0.890554	-2.02216	-3.6734	-1.3776	-0.69346	-0.314018	-1.24591	0.166196											-1.99093	-1.83268
986	P38182	ATG8	Autophagy-related protein 8	ATG8_YEAST	P38182		2.06308	1.31628	0.118624	-0.0614146	0.742811	3.00504	2.21966	-0.992202		0.319264	-1.02447		0.953304	1.34948	-0.622316	-2.47605	-1.01505	-2.65504	-2.15516	-0.923747	-2.34593	-1.34264	-1.65431	0.0369872	-1.03363	-0.437823	-3.15074	-0.0406656	0.564474	-0.0739174	-0.95655	-2.07533	1.16599	3.24132	0.00398222	0.0986892	-1.56666	1.47652	3.04318	0.00694474	0.0548946	-1.1463	-0.565802
987	P38187	UBP13	Ubiquitin carboxyl-terminal hydrolase 13	UBP13_YEAST	P38187																	-2.61585	-1.5262	-3.07566	-1.87047	-1.35182	-1.36083	-2.08398	-1.38377	0.818076	-1.22353	-1.27527	-1.6097	-1.1491	-2.44548	-0.864841	-0.932216
988	P38197	YBL036C	UPF0001 protein YBL036C	YBD6_YEAST	P38197				3.54069	0.902231	1.64582	1.75807		-4.45955	-3.49165	-5.67063	-1.87371		-0.852735	-0.781826	-0.831366	-1.94885	-3.78526	-2.49783	-2.5146	1.55729	1.21808	-2.41581	-1.65486	-2.46786	-0.981912	-0.413844	-0.594266	-1.53333	-1.80115	-2.08658	-3.73336						-0.323824	1.43537	1.7592	0.204918	0.352787	-1.11447	-3.87389
989	P38199	HEK2	Heterogeneous nuclear rnp K-like protein 2	HEK2_YEAST	P38199		-0.489597	-1.88582	-0.650203	0.827663	-0.0607073	-0.667421	-0.692694	-0.15202	0.602158	1.1039	1.51295	0.227901	0.796623	0.663754	0.547603	-0.174838	-3.64484	-0.52598	-1.556	-1.0025	-1.54616	-2.10298	-1.56154	0.664678	1.33723	0.683319	0.991697	1.54104	1.31203	1.38685	1.51368	-1.47541	-1.00854	0.466872	0.658426	0.819999	-1.5533	-0.14829	1.40501	0.0157369	0.0808382	0.91923	0.766747
990	P38203	LSM2	U6 snRNA-associated Sm-like protein LSm2	LSM2_YEAST	P38203		-0.359569							-1.5332	-1.63494	-1.03524	-2.16726		-1.44757	-0.83193	-0.980794	-1.67973	-0.572141	-3.71414	-1.47868	-0.458351	-1.85242	-1.49512	-1.1046	-3.95981	-4.45533	-2.8157	-1.96165	-2.19061	-1.39489	-2.21687	-2.28579											-3.29812	-1.59266
991	P38205	NCL1	Multisite-specific tRNA:(cytosine-C(5))-methyltransferase	NCL1_YEAST	P38205		-0.124668	-0.136856	-0.317831	0.0668794	-2.27146	-0.544386		-0.8204	-0.476185	-0.291472	-0.113358	-1.48548	-0.174289	-0.371642	0.0761886	-2.11538	-0.576994	-3.3635	-1.17737	-2.37103	-2.22817	-2.06227	-1.79603	-2.15354	-1.67438	-0.469787	-0.938384	-0.010229	0.069579	0.169875	-1.28409	-1.80831	-0.193118	1.61519	0.0750703	0.288204	-2.11438	-0.916322	1.19805	0.103993	0.22531	-1.30902	-0.425354
992	P38206	RFT1	Oligosaccharide translocation protein RFT1	RFT1_YEAST	P38206																	-0.801173	-1.93635	-2.90116	-2.42553	-1.76492	-1.72132	-1.59313	-1.19715	-3.99652	-3.05373	-1.25379	-1.9963	-2.28047	-2.84779	-1.02602	-1.57198
993	P38212	RCR1	Protein RCR1	RCR1_YEAST	P38212			-4.53928	-4.9423		-4.74794	-4.02626							-7.2026			-2.6082	-1.79353	-1.5287	-1.8575	-2.48733	-2.35049	-0.491463	-1.72232	-2.75803	-2.38407	-2.8768	-4.13462	-1.19999	-1.40734	-4.10099	-3.79745
994	P38216	YBR016W	Uncharacterized protein YBR016W	YBM6_YEAST	P38216		-1.44541	-1.21501	1.8327			-1.27142	-1.15636									-0.678363	-2.73981	-1.25837	-0.770557	-2.35088	-1.75392	-1.1137	-2.43315	-2.31954	-0.637056	-2.55323	-2.27338	-2.59534	-2.41596	-0.745121	-0.848669	-1.36177	-0.275907	1.08587	0.347817	0.574922
995	P38217	KAP104	Importin subunit beta-2	IMB2_YEAST	P38217		-4.82703		-4.11728	-2.65387				-1.28782	-1.40263	-2.41443	-1.43305	-1.99538	-0.960609	-0.361865	-0.000811758	-2.50085	-1.20104	-3.69796	-1.70548	-1.8632	-1.09927	-2.13155	-2.0913	-0.505645	-1.25309	-0.544986	-0.427799	-1.37389	-0.62817	-1.59244	-1.21276											-0.682879	-1.63448
996	P38218	POA1	ADP-ribose 1''-phosphate phosphatase	POA1_YEAST	P38218		0.978931		-1.543			-0.359153							0.764678	4.18272	2.21275	-1.9158	-1.62228	-2.80632	-2.443	-1.127	-2.042	-2.26321	-0.648612	-2.92196	-2.96127	0.388777	-1.36735	1.37873	0.94495	2.64404	-3.72694
997	P38219	OLA1	Obg-like ATPase 1	OLA1_YEAST	P38219	1.79968	2.70833	1.79135	2.80583	3.53225	0.798263	1.76722	2.42317	2.50213	2.92332	3.46713	3.83555	2.92642	3.61014	4.56009	4.56652	2.26047	2.33975	1.44999	1.61009	1.85792	0.971988	-0.0850428	1.67121	3.2717	4.19424	3.66624	3.89764	4.40133	4.30686	4.2645	3.4242	1.91508	2.2763	0.361223	0.351976	0.576044	1.10402	2.13023	1.02621	0.205782	0.352887	3.75745	3.18203
998	P38221	CDS1	Phosphatidate cytidylyltransferase	CDS1_YEAST	P38221				-4.14736		-0.891455	-1.11357		-0.608517	-1.28671	-0.729756	-0.849771	-2.06415	-1.31096	-0.637256	0.00303623	-2.01895	-1.01681	-1.50648	-1.69341	-0.346626	-1.26575	-3.01794	-1.34846	0.126829	-0.392791	1.02604	0.73549	0.369687	0.477992	0.593079	0.277159											0.373891	-0.868689
999	P38225	FAT1	Very long-chain fatty acid transport protein	FAT1_YEAST	P38225		0.385469				-0.657923	-2.04001		-0.912116	0.0229508	-0.384767	-0.373186		0.0196729	-0.483665	-0.77561	-2.12764	-2.04993	-1.72166	-2.02823	-0.244761	-2.82474	-2.53389	-1.39755	0.650441	-0.246308	0.368937	1.15477	0.644728	-0.0021601	0.597976	0.955972											0.48196	-0.41178
1000	P38226	CST26	Uncharacterized acyltransferase CST26	CST26_YEAST	P38226							-4.56909										-1.65874	-1.65115	-2.08596	-1.2617	-2.84243	-1.92644	-1.12984	-1.7064	-2.01988	-3.82272	-4.31733	-1.93366	-2.73552	-2.78428	-2.09867	-4.40972
1001	P38230	ZTA1	Probable quinone oxidoreductase	QOR_YEAST	P38230		-1.95696	-2.56333	-1.17669	-1.09102	-0.419509	0.307618	-0.858333	0.802209	0.967895	-0.568117	-1.61258		0.923772	0.894965	-0.0215309	-1.43365	-1.65541	0.726937	-1.8332	-0.95769	-2.76945	-2.20269	-1.89948	0.131454	0.268944	0.417119	1.25969	0.643008	0.699606	0.431513	0.0540583	-1.04883	-1.899	-0.850163	0.326963	0.560508	-1.95733	-0.515311	1.44201	0.0254513	0.102086	0.519302	-0.102648
[truncated: 1,364 more rows]
[truncated: 41 more columns]
